# Supplementary material for: Regulation of Shade Avoidance Under Low‐Blue‐Light by MTA in Soybean
Source: Adv Sci (Weinh). 2024 Dec 12;12(5):2410334. doi: 10.1002/advs.202410334 (PMC11791948; doi:10.1002/advs.202410334)
Supplement: Supplementary file 2 — Supplemental Table 1 [file ADVS-12-2410334-s002.xlsx]

## Sheet: Table S1
	start	end	width	geneId	peak_annotation	diff.log2.fc	m6A_regulation
chr1	27414	28200	787	GLYMA.01G000100	UTR3	-1.73	down
chr1	90181	90690	510	GLYMA.01G000400	UTR3	-0.478	down
chr1	90288	91108	821	GLYMA.01G000500	exonic	-0.456	down
chr1	201536	201895	360	GLYMA.01G001000	UTR3	-1.45	down
chr1	227020	227781	762	GLYMA.01G001300	UTR3	-1.42	down
chr1	273564	274045	482	GLYMA.01G001700	UTR3	-1.32	down
chr1	291357	291806	450	GLYMA.01G002100	UTR3	-2.08	down
chr1	303811	304438	628	GLYMA.01G002200	UTR3	-1.33	down
chr1	331338	331724	387	GLYMA.01G002400	UTR3	-0.461	down
chr1	371425	372222	798	GLYMA.01G003100	UTR3	-0.893	down
chr1	371777	372225	449	GLYMA.01G003200	UTR3	-0.797	down
chr1	387778	388049	272	GLYMA.01G003600	UTR3	-2.09	down
chr1	396311	396784	474	GLYMA.01G003700	UTR3	-1.74	down
chr1	423539	423778	240	GLYMA.01G004100	UTR3	-1.49	down
chr1	436695	437383	689	GLYMA.01G004500	UTR3	-1.96	down
chr1	518597	519070	474	GLYMA.01G005300	UTR3	-0.745	down
chr1	524165	524493	329	GLYMA.01G005400	UTR3	-0.616	down
chr1	673876	674564	689	GLYMA.01G006900	UTR3	-0.609	down
chr1	760385	760805	421	GLYMA.01G007700	UTR3	-1.39	down
chr1	779999	782156	2158	GLYMA.01G008000	UTR3	-0.632	down
chr1	827220	827608	389	GLYMA.01G008500	UTR3	-0.388	down
chr1	837889	838485	597	GLYMA.01G008600	UTR3	-1.36	down
chr1	841902	842172	271	GLYMA.01G008700	UTR3	-2.92	down
chr1	864129	864575	447	GLYMA.01G008800	UTR3	-1.24	down
chr1	865284	865673	390	GLYMA.01G008900	UTR3	-1.99	down
chr1	960620	963550	2931	GLYMA.01G009800	UTR3	-1.81	down
chr1	973265	973533	269	GLYMA.01G010000	UTR3	-3.13	down
chr1	993023	993383	361	GLYMA.01G010200	UTR3	-0.387	down
chr1	1001209	1001537	329	GLYMA.01G010300	UTR3	-0.706	down
chr1	1013180	1013756	577	GLYMA.01G010400	UTR3	-1.2	down
chr1	1024636	1025918	1283	GLYMA.01G010600	UTR3	-1.38	down
chr1	1050954	1051340	387	GLYMA.01G010900	UTR3	-1.24	down
chr1	1060078	1061925	1848	GLYMA.01G011100	UTR3	-1.8	down
chr1	1201431	1201908	478	GLYMA.01G012400	UTR3	-1.94	down
chr1	1208382	1208621	240	GLYMA.01G012500	UTR3	-1.71	down
chr1	1302162	1302609	448	GLYMA.01G013600	UTR3	-1.07	down
chr1	1352060	1352360	301	GLYMA.01G014100	UTR3	-1.25	down
chr1	1371902	1372353	452	GLYMA.01G014200	UTR3	-0.537	down
chr1	1394515	1395019	505	GLYMA.01G014500	UTR3	-0.949	down
chr1	1434218	1434338	121	GLYMA.01G014700	UTR3	-0.92	down
chr1	1482620	1484167	1548	GLYMA.01G014900	UTR3	-1.91	down
chr1	1485384	1486038	655	GLYMA.01G015000	UTR3	-1.59	down
chr1	1507386	1507684	299	GLYMA.01G015300	UTR3	-2.21	down
chr1	1526784	1527201	418	GLYMA.01G015600	UTR3	-1.01	down
chr1	1537139	1537466	328	GLYMA.01G015900	UTR3	-1.34	down
chr1	1611947	1612302	356	GLYMA.01G016800	UTR3	-1.86	down
chr1	1637108	1637433	326	GLYMA.01G017100	UTR3	-2.77	down
chr1	1653677	1654148	472	GLYMA.01G017400	UTR3	-1.68	down
chr1	1791771	1792039	269	GLYMA.01G018700	UTR3	-2.11	down
chr1	1818351	1818591	241	GLYMA.01G019000	UTR3	-1.94	down
chr1	1826797	1827559	763	GLYMA.01G019100	UTR3	-1.85	down
chr1	1979212	1979663	452	GLYMA.01G019900	exonic	-1.55	down
chr1	2010110	2010668	559	GLYMA.01G020200	UTR3	-0.971	down
chr1	2104936	2105414	479	GLYMA.01G020900	UTR3	-0.774	down
chr1	2162957	2163940	984	GLYMA.01G021300	UTR3	-1.04	down
chr1	2338716	2339135	420	GLYMA.01G023200	UTR3	-1.58	down
chr1	2343244	2343693	450	GLYMA.01G023300	UTR3	-1.46	down
chr1	2413983	2414341	359	GLYMA.01G023700	UTR3	-0.886	down
chr1	2433806	2434226	421	GLYMA.01G023900	UTR3	-0.901	down
chr1	2732448	2732865	418	GLYMA.01G026000	UTR3	-0.957	down
chr1	2768747	2769014	268	GLYMA.01G026500	UTR3	-1.61	down
chr1	2800908	2801581	674	GLYMA.01G026700	UTR3	-0.981	down
chr1	2822944	2823273	330	GLYMA.01G026800	UTR3	-1.12	down
chr1	2856506	2856865	360	GLYMA.01G027300	UTR3	-1.62	down
chr1	2934902	2935350	449	GLYMA.01G028200	UTR3	-1.14	down
chr1	3002462	3002762	301	GLYMA.01G028600	UTR3	-1.76	down
chr1	3081993	3082412	420	GLYMA.01G029000	UTR3	-0.631	down
chr1	3084232	3084623	392	GLYMA.01G029100	UTR3	-1.1	down
chr1	3099089	3099600	512	GLYMA.01G029200	UTR3	-0.849	down
chr1	3134869	3135499	631	GLYMA.01G029500	UTR3	-2.07	down
chr1	3151413	3151772	360	GLYMA.01G029800	UTR3	-1.87	down
chr1	3182948	3183544	597	GLYMA.01G030400	UTR3	-1.31	down
chr1	3199692	3200277	586	GLYMA.01G030500	UTR3	-0.62	down
chr1	3202612	3203084	473	GLYMA.01G030600	UTR3	-1.22	down
chr1	3215233	3215706	474	GLYMA.01G030800	UTR3	-1.97	down
chr1	3270602	3271080	479	GLYMA.01G031400	UTR3	-0.88	down
chr1	3278590	3279006	417	GLYMA.01G031500	UTR3	-2.81	down
chr1	3301745	3302073	329	GLYMA.01G031700	UTR3	-1.51	down
chr1	3347471	3347771	301	GLYMA.01G031900	UTR3	-1.98	down
chr1	3366550	3366996	447	GLYMA.01G032000	UTR3	-1.94	down
chr1	3386711	3387279	569	GLYMA.01G032100	UTR3	-1.61	down
chr1	3425176	3425683	508	GLYMA.01G032500	UTR3	-0.737	down
chr1	3461945	3462334	390	GLYMA.01G033000	UTR3	-2.75	down
chr1	3493616	3493797	182	GLYMA.01G033200	UTR3	-3.94	down
chr1	3548972	3549330	359	GLYMA.01G033900	UTR3	-2.62	down
chr1	3630512	3630780	269	GLYMA.01G035000	UTR3	-2.75	down
chr1	3639255	3639555	301	GLYMA.01G035100	UTR3	-1.32	down
chr1	3680125	3680394	270	GLYMA.01G035300	UTR3	-0.776	down
chr1	3741440	3741884	445	GLYMA.01G035700	UTR3	-1.58	down
chr1	3791179	3792184	1006	GLYMA.01G036200	UTR3	-0.546	down
chr1	3821406	3821939	534	GLYMA.01G036500	exonic	-1.25	down
chr1	3865256	3867378	2123	GLYMA.01G036700	UTR3	-1.17	down
chr1	3957876	3958322	447	GLYMA.01G037300	UTR3	-1.98	down
chr1	3971891	3972794	904	GLYMA.01G037400	UTR3	-1.49	down
chr1	4005803	4006433	631	GLYMA.01G037700	UTR3	-1.51	down
chr1	4033809	4034198	390	GLYMA.01G038100	UTR3	-1.12	down
chr1	4160357	4160654	298	GLYMA.01G038700	UTR3	-2.52	down
chr1	4162464	4163086	623	GLYMA.01G038800	UTR3	-1.42	down
chr1	4220691	4221195	505	GLYMA.01G039000	exonic	-2.33	down
chr1	4239454	4239814	361	GLYMA.01G039200	UTR3	-1.78	down
chr1	4293784	4295193	1410	GLYMA.01G039500	UTR3	-0.857	down
chr1	4391582	4391793	212	GLYMA.01G040600	UTR3	-3.87	down
chr1	4428709	4429689	981	GLYMA.01G041300	UTR3	-1.28	down
chr1	4489516	4489995	480	GLYMA.01G041500	UTR3	-1.64	down
chr1	4671244	4671779	536	GLYMA.01G042800	UTR3	-1.22	down
chr1	4828065	4828395	331	GLYMA.01G044000	UTR3	-0.651	down
chr1	4844867	4845287	421	GLYMA.01G044100	UTR3	-1.8	down
chr1	5141128	5142023	896	GLYMA.01G045400	UTR3	-2.04	down
chr1	5265955	5266643	689	GLYMA.01G045700	UTR3	-2.12	down
chr1	5277591	5277947	357	GLYMA.01G045800	UTR3	-1.18	down
chr1	5327066	5327739	674	GLYMA.01G046200	UTR3	-1.37	down
chr1	5365056	5365475	420	GLYMA.01G046500	UTR3	-1.47	down
chr1	5385888	5386246	359	GLYMA.01G046700	UTR3	-1.38	down
chr1	5484605	5485016	412	GLYMA.01G047000	UTR3	-1.54	down
chr1	5511390	5511806	417	GLYMA.01G047100	UTR3	-1.42	down
chr1	6028163	6028369	207	GLYMA.01G050900	UTR3	-1.99	down
chr1	6094324	6094775	452	GLYMA.01G051400	UTR3	-1.69	down
chr1	6334788	6335321	534	GLYMA.01G052200	UTR3	-0.632	down
chr1	6371807	6372165	359	GLYMA.01G052500	UTR3	-2.35	down
chr1	6429332	6429659	328	GLYMA.01G052600	UTR3	-1.2	down
chr1	6451906	6455174	3269	GLYMA.01G052800	UTR3	-1.61	down
chr1	6632523	6634229	1707	GLYMA.01G053200	UTR3	-3.33	down
chr1	6710589	6711040	452	GLYMA.01G053300	UTR3	-1.78	down
chr1	6755291	6758391	3101	GLYMA.01G053400	UTR3	-2.49	down
chr1	6803835	6804370	536	GLYMA.01G053700	UTR3	-1.28	down
chr1	7002014	7002399	386	GLYMA.01G054400	UTR3	-1.49	down
chr1	7269224	7269551	328	GLYMA.01G056300	UTR3	-1.87	down
chr1	7650227	7650476	250	GLYMA.01G058100	exonic	-2.54	down
chr1	7722264	7722593	330	GLYMA.01G058500	UTR3	-2.19	down
chr1	8378936	8379623	688	GLYMA.01G060700	UTR3	-1.3	down
chr1	8388950	8389521	572	GLYMA.01G060700	UTR3	-1.53	down
chr1	8395630	8395987	358	GLYMA.01G060900	UTR3	-2.08	down
chr1	8503889	8504398	510	GLYMA.01G061500	UTR3	-1.28	down
chr1	8623326	8623505	180	GLYMA.01G062000	UTR3	-2.08	down
chr1	9099637	9099817	181	GLYMA.01G063700	UTR3	-2.81	down
chr1	9625050	9625319	270	GLYMA.01G064400	UTR3	-1.88	down
chr1	9967855	9968215	361	GLYMA.01G064900	UTR3	-1.71	down
chr1	10623998	10625552	1555	GLYMA.01G066600	UTR3	-1.41	down
chr1	11297303	11297869	567	GLYMA.01G068000	UTR3	-0.66	down
chr1	11500950	11501430	481	GLYMA.01G068600	UTR3	-0.938	down
chr1	11538860	11539578	719	GLYMA.01G068800	UTR3	-1.99	down
chr1	11740622	11741038	417	GLYMA.01G069600	UTR3	-1.95	down
chr1	12589651	12590429	779	GLYMA.01G070600	exonic	-1.65	down
chr1	12624031	12624180	150	GLYMA.01G070700	UTR3	-1.65	down
chr1	12901940	12902210	271	GLYMA.01G071300	UTR3	-1.46	down
chr1	12905075	12905645	571	GLYMA.01G071500	UTR3	-0.805	down
chr1	13466898	13467374	477	GLYMA.01G073100	exonic	-0.719	down
chr1	14678350	14679249	900	GLYMA.01G074000	UTR3	-1.05	down
chr1	17482818	17483327	510	GLYMA.01G076100	UTR3	-1.17	down
chr1	18303342	18303581	240	GLYMA.01G076900	UTR3	-1.95	down
chr1	18756094	18756544	451	GLYMA.01G077200	UTR3	-2.82	down
chr1	18856115	18856415	301	GLYMA.01G077300	UTR3	-1.33	down
chr1	18975768	18976366	599	GLYMA.01G077400	UTR3	-0.762	down
chr1	19224635	19225083	449	GLYMA.01G077600	UTR3	-2.31	down
chr1	20633131	20633550	420	GLYMA.01G079100	UTR3	-1.35	down
chr1	20705968	20706388	421	GLYMA.01G079300	UTR3	-1.63	down
chr1	20974718	20974957	240	GLYMA.01G079500	UTR3	-1.69	down
chr1	21841966	21842293	328	GLYMA.01G080200	UTR3	-2.59	down
chr1	22869814	22870872	1059	GLYMA.01G080700	UTR3	-1.06	down
chr1	23042831	23043212	382	GLYMA.01G080900	UTR3	-2.75	down
chr1	23397688	23398078	391	GLYMA.01G081300	UTR3	-0.387	down
chr1	23608268	23609894	1627	GLYMA.01G081500	UTR3	-1.09	down
chr1	23681270	23681509	240	GLYMA.01G081600	UTR3	-1.54	down
chr1	23800651	23813395	12745	GLYMA.01G081900	UTR3	-0.913	down
chr1	23963917	23964709	793	GLYMA.01G082200	UTR3	-0.565	down
chr1	24102850	24103419	570	GLYMA.01G082700	UTR3	-1.59	down
chr1	24832741	24834508	1768	GLYMA.01G084500	UTR3	-0.718	down
chr1	25048023	25048291	269	GLYMA.01G084700	UTR3	-1.68	down
chr1	25576154	25577172	1019	GLYMA.01G086200	exonic	-1.47	down
chr1	26205318	26206179	862	GLYMA.01G087000	UTR3	-0.59	down
chr1	26696103	26696492	390	GLYMA.01G088200	UTR3	-2.07	down
chr1	27014317	27014647	331	GLYMA.01G089300	UTR3	-1.02	down
chr1	27062110	27063695	1586	GLYMA.01G089500	UTR3	-1.58	down
chr1	27179318	27179960	643	GLYMA.01G089900	UTR3	-1.57	down
chr1	27946332	27946692	361	GLYMA.01G092400	UTR3	-1.18	down
chr1	29253214	29260931	7718	GLYMA.01G094800	UTR3	-1.83	down
chr1	29291288	29291647	360	GLYMA.01G094900	UTR3	-2.06	down
chr1	29536226	29536704	479	GLYMA.01G095100	UTR3	-2.6	down
chr1	31751463	31751793	331	GLYMA.01G097100	exonic	-1.44	down
chr1	32132385	32132714	330	GLYMA.01G097700	UTR3	-1.41	down
chr1	32703274	32703664	391	GLYMA.01G098400	UTR3	-2.12	down
chr1	33115842	33116200	359	GLYMA.01G099600	UTR3	-2.13	down
chr1	33214314	33217463	3150	GLYMA.01G099700	UTR3	-0.645	down
chr1	33329825	33330275	451	GLYMA.01G100100	UTR3	-0.832	down
chr1	33329825	33330276	452	GLYMA.01G100100	UTR3	-0.83	down
chr1	33363332	33363931	600	GLYMA.01G100200	UTR3	-1.82	down
chr1	33380680	33381129	450	GLYMA.01G100600	UTR3	-2.06	down
chr1	33509551	33509817	267	GLYMA.01G100900	UTR3	-2.73	down
chr1	34111443	34111794	352	GLYMA.01G102400	UTR3	-1.45	down
chr1	34167913	34168183	271	GLYMA.01G102600	UTR3	-1.55	down
chr1	34422296	34422566	271	GLYMA.01G103100	UTR3	-2.6	down
chr1	34459395	34459840	446	GLYMA.01G103200	UTR3	-2	down
chr1	34601385	34601803	419	GLYMA.01G103500	UTR3	-0.71	down
chr1	35075773	35076087	315	GLYMA.01G104000	UTR3	-0.958	down
chr1	35652528	35653303	776	GLYMA.01G105500	UTR3	-0.608	down
chr1	35918033	35918416	384	GLYMA.01G106200	UTR3	-1.18	down
chr1	36210096	36210543	448	GLYMA.01G106600	UTR3	-3.02	down
chr1	36876800	36877436	637	GLYMA.01G108000	UTR3	-0.789	down
chr1	37202520	37202757	238	GLYMA.01G109100	UTR3	-2.89	down
chr1	37330285	37330575	291	GLYMA.01G109600	UTR3	-1.07	down
chr1	37338455	37338604	150	GLYMA.01G109700	UTR3	-2.48	down
chr1	37517182	37517508	327	GLYMA.01G110400	UTR3	-4.07	down
chr1	37527710	37528247	538	GLYMA.01G110500	UTR3	-1.6	down
chr1	37611837	37612280	444	GLYMA.01G110900	UTR3	-2.16	down
chr1	37716563	37717458	896	GLYMA.01G111200	UTR3	-2.04	down
chr1	37747483	37748022	540	GLYMA.01G111300	UTR3	-0.684	down
chr1	38674762	38675151	390	GLYMA.01G113000	UTR3	-0.805	down
chr1	40072104	40072550	447	GLYMA.01G115900	UTR3	-0.771	down
chr1	40085353	40086498	1146	GLYMA.01G116000	UTR3	-1.42	down
chr1	40731756	40733598	1843	GLYMA.01G118200	UTR3	-0.685	down
chr1	40793278	40793638	361	GLYMA.01G118400	exonic	-3.78	down
chr1	40966162	40966667	506	GLYMA.01G119300	UTR3	-1.55	down
chr1	40972233	40972878	646	GLYMA.01G119400	UTR3	-1.66	down
chr1	41340600	41341137	538	GLYMA.01G120400	UTR3	-0.634	down
chr1	41795454	41795904	451	GLYMA.01G121300	UTR3	-1.38	down
chr1	41808054	41808535	482	GLYMA.01G121400	UTR3	-0.794	down
chr1	41909342	41909726	385	GLYMA.01G122000	UTR3	-1.17	down
chr1	41910341	41910701	361	GLYMA.01G122100	UTR3	-0.934	down
chr1	42836931	42837350	420	GLYMA.01G123900	UTR3	-0.639	down
chr1	42914296	42914866	571	GLYMA.01G124200	UTR3	-1.61	down
chr1	42919768	42920091	324	GLYMA.01G124300	UTR3	-2.32	down
chr1	43078229	43078647	419	GLYMA.01G124900	UTR3	-0.581	down
chr1	43078229	43078650	422	GLYMA.01G124900	UTR3	-0.58	down
chr1	43078229	43078648	420	GLYMA.01G124900	UTR3	-0.593	down
chr1	43111144	43111500	357	GLYMA.01G125000	UTR3	-1.81	down
chr1	43219365	43219545	181	GLYMA.01G125100	UTR3	-1.64	down
chr1	43432231	43432710	480	GLYMA.01G125600	UTR3	-1.32	down
chr1	43477441	43478520	1080	GLYMA.01G126000	UTR3	-1.07	down
chr1	44127954	44128643	690	GLYMA.01G128700	UTR3	-1.33	down
chr1	44739076	44739493	418	GLYMA.01G131300	UTR3	-1.33	down
chr1	45101073	45101521	449	GLYMA.01G132400	UTR3	-1.21	down
chr1	45359224	45359613	390	GLYMA.01G133400	UTR3	-1.28	down
chr1	45837561	45838012	452	GLYMA.01G135900	UTR3	-1.15	down
chr1	45855003	45855393	391	GLYMA.01G136000	UTR3	-1.46	down
chr1	46036145	46036206	62	GLYMA.01G136300	UTR3	-2.68	down
chr1	46568827	46569152	326	GLYMA.01G138300	UTR3	-1.87	down
chr1	46675926	46676224	299	GLYMA.01G139000	UTR3	-1.63	down
chr1	46734424	46734843	420	GLYMA.01G139600	UTR3	-1.67	down
chr1	46825220	46825640	421	GLYMA.01G140200	UTR3	-0.759	down
chr1	46925090	46926099	1010	GLYMA.01G140600	UTR3	-0.658	down
chr1	47616419	47616959	541	GLYMA.01G142700	UTR3	-1.94	down
chr1	47747847	47748267	421	GLYMA.01G143700	UTR3	-1.66	down
chr1	47747846	47748266	421	GLYMA.01G143700	-	-1.68	down
chr1	47747846	47748266	421	GLYMA.01G143700	UTR3	-1.67	down
chr1	47813626	47814076	451	GLYMA.01G144200	UTR3	-1.2	down
chr1	47935476	47936156	681	GLYMA.01G144800	UTR3	-2.15	down
chr1	47965589	47969108	3520	GLYMA.01G145000	UTR3	-1.26	down
chr1	48016578	48016991	414	GLYMA.01G145300	UTR3	-2.15	down
chr1	48132209	48132688	480	GLYMA.01G146100	UTR3	-1.07	down
chr1	48133404	48134420	1017	GLYMA.01G146100	UTR3	-2.08	down
chr1	48172779	48173197	419	GLYMA.01G146400	UTR3	-1.33	down
chr1	48181318	48181798	481	GLYMA.01G146600	UTR3	-1.7	down
chr1	48396908	48397179	272	GLYMA.01G147500	UTR3	-1.55	down
chr1	48483622	48484039	418	GLYMA.01G147700	UTR3	-1.75	down
chr1	48485379	48485918	540	GLYMA.01G147800	UTR3	-1.36	down
chr1	48558816	48559347	532	GLYMA.01G148500	UTR3	-1.26	down
chr1	48602115	48602473	359	GLYMA.01G149000	UTR3	-0.925	down
chr1	48618574	48619025	452	GLYMA.01G149300	UTR3	-0.891	down
chr1	48654877	48655352	476	GLYMA.01G149400	UTR3	-1.72	down
chr1	48690791	48691267	477	GLYMA.01G149700	UTR3	-0.897	down
chr1	48718265	48718655	391	GLYMA.01G150200	exonic	-0.369	down
chr1	48743194	48743607	414	GLYMA.01G150400	UTR3	-1.59	down
chr1	48757350	48757665	316	GLYMA.01G150600	UTR3	-1.88	down
chr1	48821649	48821914	266	GLYMA.01G151400	UTR3	-1.47	down
chr1	48854298	48854628	331	GLYMA.01G151700	UTR3	-1.49	down
chr1	48854776	48855196	421	GLYMA.01G151700	UTR3	-1.41	down
chr1	48894603	48894964	362	GLYMA.01G152100	UTR3	-1.7	down
chr1	48966675	48967064	390	GLYMA.01G152700	UTR3	-1.85	down
chr1	49040224	49040525	302	GLYMA.01G153200	UTR3	-1.91	down
chr1	49136905	49137358	454	GLYMA.01G154100	UTR3	-1.29	down
chr1	49151975	49153404	1430	GLYMA.01G154200	UTR3	-0.744	down
chr1	49213087	49213537	451	GLYMA.01G154700	UTR3	-2.06	down
chr1	49258753	49259082	330	GLYMA.01G155200	UTR3	-1.59	down
chr1	49354959	49355620	662	GLYMA.01G156000	UTR3	-2.3	down
chr1	49405497	49409266	3770	GLYMA.01G156600	UTR3	-0.433	down
chr1	49418118	49418477	360	GLYMA.01G156700	UTR3	-1.91	down
chr1	49455822	49456091	270	GLYMA.01G156800	UTR3	-1.96	down
chr1	49516324	49516713	390	GLYMA.01G157300	UTR3	-2.23	down
chr1	49566932	49567435	504	GLYMA.01G157600	UTR3	-0.643	down
chr1	49591357	49591715	359	GLYMA.01G157900	UTR3	-1.09	down
chr1	49627180	49627627	448	GLYMA.01G158200	UTR3	-1.22	down
chr1	49646288	49646618	331	GLYMA.01G158400	UTR3	-2.92	down
chr1	49702663	49703084	422	GLYMA.01G159000	UTR3	-1.94	down
chr1	49784598	49785166	569	GLYMA.01G159500	UTR3	-1.26	down
chr1	49814002	49814451	450	GLYMA.01G159600	UTR3	-1.06	down
chr1	49958400	49958722	323	GLYMA.01G161500	UTR3	-1.29	down
chr1	49966464	49967083	620	GLYMA.01G161600	UTR3	-0.931	down
chr1	49995299	49995865	567	GLYMA.01G161800	UTR3	-1.34	down
chr1	50005863	50006188	326	GLYMA.01G162000	UTR3	-2.15	down
chr1	50010864	50011194	331	GLYMA.01G162100	UTR3	-1.93	down
chr1	50028409	50028949	541	GLYMA.01G162200	UTR3	-1.37	down
chr1	50062086	50062919	834	GLYMA.01G162800	UTR3	-1.25	down
chr1	50092319	50092706	388	GLYMA.01G163000	UTR3	-2.41	down
chr1	50106600	50107441	842	GLYMA.01G163300	UTR3	-1.91	down
chr1	50140617	50141007	391	GLYMA.01G163700	UTR3	-2.48	down
chr1	50149692	50150164	473	GLYMA.01G163900	UTR3	-1.16	down
chr1	50181610	50182147	538	GLYMA.01G164100	UTR3	-1.8	down
chr1	50183437	50183942	506	GLYMA.01G164200	UTR3	-1.36	down
chr1	50189238	50189566	329	GLYMA.01G164300	UTR3	-1.1	down
chr1	50261837	50262861	1025	GLYMA.01G165100	UTR3	-0.991	down
chr1	50270243	50270542	300	GLYMA.01G165200	exonic	-1.89	down
chr1	50366874	50367174	301	GLYMA.01G166100	UTR3	-1.18	down
chr1	50404810	50405592	783	GLYMA.01G166400	UTR3	-0.877	down
chr1	50443818	50443999	182	GLYMA.01G166600	UTR3	-2.35	down
chr1	50447703	50449357	1655	GLYMA.01G166700	UTR3	-1.16	down
chr1	50510327	50510537	211	GLYMA.01G167300	UTR3	-1.22	down
chr1	50566496	50566856	361	GLYMA.01G168000	UTR3	-0.963	down
chr1	50582851	50583211	361	GLYMA.01G168200	UTR3	-1.97	down
chr1	50612627	50613102	476	GLYMA.01G168500	UTR3	-0.997	down
chr1	50654158	50654620	463	GLYMA.01G169000	UTR3	-3.84	down
chr1	50726087	50726563	477	GLYMA.01G169800	UTR3	-0.821	down
chr1	50738146	50738564	419	GLYMA.01G169900	UTR3	-1.91	down
chr1	50770214	50770622	409	GLYMA.01G170300	UTR3	-2.37	down
chr1	50775814	50776170	357	GLYMA.01G170400	exonic	-1.65	down
chr1	50789388	50789776	389	GLYMA.01G170600	UTR3	-1.45	down
chr1	50830603	50830958	356	GLYMA.01G170900	UTR3	-0.663	down
chr1	50866971	50867238	268	GLYMA.01G171400	UTR3	-3.67	down
chr1	50950705	50951270	566	GLYMA.01G172300	UTR3	-1.83	down
chr1	50956130	50956989	860	GLYMA.01G172400	UTR3	-1.05	down
chr1	51034871	51035200	330	GLYMA.01G173000	UTR3	-1.44	down
chr1	51040568	51041204	637	GLYMA.01G173300	UTR3	-0.403	down
chr1	51065565	51065895	331	GLYMA.01G173700	UTR3	-2.19	down
chr1	51148651	51148979	329	GLYMA.01G174900	UTR3	-2.74	down
chr1	51166655	51167195	541	GLYMA.01G175100	UTR3	-1.57	down
chr1	51236305	51236694	390	GLYMA.01G175600	UTR3	-1.28	down
chr1	51254483	51254931	449	GLYMA.01G175900	UTR3	-1.29	down
chr1	51282215	51282663	449	GLYMA.01G176300	UTR3	-2.21	down
chr1	51285687	51286403	717	GLYMA.01G176400	UTR3	-1.09	down
chr1	51410010	51410519	510	GLYMA.01G177600	UTR3	-1.08	down
chr1	51421603	51422054	452	GLYMA.01G177700	UTR3	-1.57	down
chr1	51435542	51435868	327	GLYMA.01G178000	UTR3	-1.36	down
chr1	51462993	51463174	182	GLYMA.01G178400	UTR3	-1.63	down
chr1	51567664	51568144	481	GLYMA.01G179800	UTR3	-1.5	down
chr1	51618824	51619123	300	GLYMA.01G180000	UTR3	-1.56	down
chr1	51632163	51632854	692	GLYMA.01G180100	UTR3	-0.656	down
chr1	51698869	51699256	388	GLYMA.01G180800	UTR3	-1.3	down
chr1	51721026	51721381	356	GLYMA.01G181200	UTR3	-2.14	down
chr1	51731864	51732224	361	GLYMA.01G181500	UTR3	-2	down
chr1	51770388	51770864	477	GLYMA.01G181900	UTR3	-1.48	down
chr1	51770395	51770875	481	GLYMA.01G182000	UTR3	-1.49	down
chr1	51807054	51807384	331	GLYMA.01G182400	UTR3	-2.72	down
chr1	51808698	51809202	505	GLYMA.01G182500	UTR3	-0.512	down
chr1	51822357	51822884	528	GLYMA.01G182700	UTR3	-1.46	down
chr1	51865566	51866344	779	GLYMA.01G183500	UTR3	-1.13	down
chr1	51884876	51885176	301	GLYMA.01G183600	UTR3	-4.34	down
chr1	51913279	51913697	419	GLYMA.01G183800	UTR3	-2.82	down
chr1	51969653	51970010	358	GLYMA.01G184400	UTR3	-1.51	down
chr1	52012153	52012513	361	GLYMA.01G184700	UTR3	-0.728	down
chr1	52051141	52051531	391	GLYMA.01G185200	UTR3	-2.14	down
chr1	52177083	52177321	239	GLYMA.01G186300	UTR3	-1.48	down
chr1	52177798	52178438	641	GLYMA.01G186400	UTR3	-1.23	down
chr1	52185396	52185636	241	GLYMA.01G186600	UTR3	-3.88	down
chr1	52294436	52294674	239	GLYMA.01G187900	UTR3	-1.94	down
chr1	52318264	52318653	390	GLYMA.01G188100	UTR3	-2.01	down
chr1	52343828	52344156	329	GLYMA.01G188400	UTR3	-1.56	down
chr1	52376036	52376567	532	GLYMA.01G188500	UTR3	-0.633	down
chr1	52395612	52396016	405	GLYMA.01G188700	UTR3	-2.21	down
chr1	52405421	52407391	1971	GLYMA.01G188900	UTR3	-1.19	down
chr1	52420231	52420499	269	GLYMA.01G189100	UTR3	-2.36	down
chr1	52521103	52521484	382	GLYMA.01G190500	UTR3	-2.48	down
chr1	52543839	52544225	387	GLYMA.01G190700	UTR3	-1.76	down
chr1	52555709	52556767	1059	GLYMA.01G190900	UTR3	-1.72	down
chr1	52567308	52567997	690	GLYMA.01G191100	UTR3	-0.681	down
chr1	52617496	52617676	181	GLYMA.01G191600	UTR5	-2.05	down
chr1	52643164	52644455	1292	GLYMA.01G192000	UTR3	-1.71	down
chr1	52646593	52647532	940	GLYMA.01G192100	UTR3	-1.37	down
chr1	52656166	52656824	659	GLYMA.01G192200	UTR3	-0.549	down
chr1	52721814	52722595	782	GLYMA.01G192900	UTR3	-1.05	down
chr1	52814363	52814663	301	GLYMA.01G193600	UTR3	-1.23	down
chr1	52839636	52839906	271	GLYMA.01G193900	UTR3	-3.53	down
chr1	52873079	52873613	535	GLYMA.01G194500	UTR3	-1.58	down
chr1	52875347	52879331	3985	GLYMA.01G194600	UTR3	-1.98	down
chr1	52885140	52885529	390	GLYMA.01G194700	UTR3	-2.5	down
chr1	52896303	52896750	448	GLYMA.01G194800	UTR3	-2.74	down
chr1	52915184	52915604	421	GLYMA.01G194900	UTR3	-2.11	down
chr1	52960836	52961134	299	GLYMA.01G195400	UTR3	-0.871	down
chr1	53128087	53128533	447	GLYMA.01G197100	UTR3	-1.43	down
chr1	53170020	53170437	418	GLYMA.01G197800	UTR3	-0.914	down
chr1	53229686	53229986	301	GLYMA.01G198500	UTR3	-0.944	down
chr1	53304345	53304998	654	GLYMA.01G199100	UTR3	-1.42	down
chr1	53313136	53313227	92	GLYMA.01G199300	UTR3	-3.29	down
chr1	53349020	53349718	699	GLYMA.01G199700	UTR3	-1.48	down
chr1	53356403	53356913	511	GLYMA.01G199900	UTR3	-1.1	down
chr1	53363941	53364241	301	GLYMA.01G200000	UTR3	-1.85	down
chr1	53428441	53428861	421	GLYMA.01G200700	UTR3	-1.27	down
chr1	53438674	53439153	480	GLYMA.01G200800	UTR3	-0.769	down
chr1	53466109	53466373	265	GLYMA.01G201000	UTR3	-1.3	down
chr1	53474756	53475145	390	GLYMA.01G201100	UTR3	-2.13	down
chr1	53518839	53519607	769	GLYMA.01G202500	UTR3	-1.04	down
chr1	53585590	53586070	481	GLYMA.01G203100	UTR3	-0.65	down
chr1	53676863	53677511	649	GLYMA.01G203600	UTR3	-1.05	down
chr1	53680852	53681326	475	GLYMA.01G203800	UTR3	-0.468	down
chr1	53690692	53691112	421	GLYMA.01G204000	UTR3	-1.24	down
chr1	53710710	53710948	239	GLYMA.01G204200	UTR3	-2.1	down
chr1	53717141	53717411	271	GLYMA.01G204300	UTR3	-2.85	down
chr1	53778787	53779229	443	GLYMA.01G205200	UTR3	-1.35	down
chr1	53791331	53791601	271	GLYMA.01G205400	UTR3	-0.961	down
chr1	53806832	53807160	329	GLYMA.01G205600	UTR3	-3.48	down
chr1	53851157	53851517	361	GLYMA.01G206000	UTR3	-1.77	down
chr1	53906209	53907235	1027	GLYMA.01G207000	UTR3	-1.69	down
chr1	53948429	53948759	331	GLYMA.01G207500	UTR3	-1.6	down
chr1	53961602	53961931	330	GLYMA.01G207700	UTR3	-1.45	down
chr1	53993647	53994036	390	GLYMA.01G208100	UTR3	-0.701	down
chr1	54009288	54009619	332	GLYMA.01G208300	UTR3	-2.54	down
chr1	54009868	54010243	376	GLYMA.01G208400	UTR3	-1.26	down
chr1	54087088	54087716	629	GLYMA.01G209200	UTR3	-1.48	down
chr1	54105363	54105570	208	GLYMA.01G209500	UTR3	-4.97	down
chr1	54141102	54141714	613	GLYMA.01G209800	UTR3	-1.11	down
chr1	54159784	54160054	271	GLYMA.01G210200	UTR3	-4.29	down
chr1	54190072	54190461	390	GLYMA.01G210600	UTR3	-1.99	down
chr1	54229413	54229652	240	GLYMA.01G210800	UTR3	-2.2	down
chr1	54277662	54278079	418	GLYMA.01G211200	UTR3	-0.983	down
chr1	54305117	54305505	389	GLYMA.01G211700	UTR3	-0.539	down
chr1	54351901	54352377	477	GLYMA.01G211900	UTR3	-2.29	down
chr1	54354555	54354886	332	GLYMA.01G212000	UTR3	-1.31	down
chr1	54403378	54403619	242	GLYMA.01G212700	UTR3	-3.09	down
chr1	54426450	54426658	209	GLYMA.01G212900	UTR3	-2.55	down
chr1	54466882	54467151	270	GLYMA.01G213300	UTR3	-1.29	down
chr1	54514431	54514971	541	GLYMA.01G214100	UTR3	-1.57	down
chr1	54564542	54565487	946	GLYMA.01G214700	UTR3	-1	down
chr1	54577930	54578286	357	GLYMA.01G214800	UTR3	-1.39	down
chr1	54624143	54624413	271	GLYMA.01G215700	UTR3	-2.44	down
chr1	54653237	54654680	1444	GLYMA.01G215800	exonic	-0.548	down
chr1	54685980	54686446	467	GLYMA.01G216400	UTR3	-2.77	down
chr1	54690653	54691040	388	GLYMA.01G216500	UTR3	-1.9	down
chr1	54762713	54763041	329	GLYMA.01G217300	UTR3	-2	down
chr1	54800039	54800460	422	GLYMA.01G217900	UTR3	-1.25	down
chr1	54865895	54866344	450	GLYMA.01G218800	UTR3	-1.7	down
chr1	54909171	54909707	537	GLYMA.01G219700	UTR3	-1.39	down
chr1	54913505	54913985	481	GLYMA.01G219800	UTR3	-1.27	down
chr1	54944150	54944534	385	GLYMA.01G220000	UTR3	-1.49	down
chr1	54954683	54954980	298	GLYMA.01G220200	UTR3	-2.38	down
chr1	54970813	54971202	390	GLYMA.01G220400	UTR3	-1.97	down
chr1	54976289	54976556	268	GLYMA.01G220600	UTR3	-0.475	down
chr1	54977694	54978262	569	GLYMA.01G220700	UTR3	-1.09	down
chr1	55041427	55041693	267	GLYMA.01G221400	UTR3	-1.69	down
chr1	55092292	55092471	180	GLYMA.01G221900	UTR3	-1.58	down
chr1	55096980	55097367	388	GLYMA.01G222000	UTR3	-1.9	down
chr1	55102231	55103268	1038	GLYMA.01G222100	UTR3	-1.62	down
chr1	55128998	55129598	601	GLYMA.01G222400	UTR3	-0.772	down
chr1	55204546	55204845	300	GLYMA.01G223200	UTR3	-1.83	down
chr1	55225914	55226239	326	GLYMA.01G223500	UTR3	-2.01	down
chr1	55308185	55308753	569	GLYMA.01G224200	UTR3	-1.42	down
chr1	55328194	55328920	727	GLYMA.01G224300	UTR3	-0.576	down
chr1	55393887	55395074	1188	GLYMA.01G225200	UTR3	-0.459	down
chr1	55409760	55410091	332	GLYMA.01G225300	UTR3	-0.693	down
chr1	55415312	55415517	206	GLYMA.01G225400	UTR3	-1.87	down
chr1	55463712	55464128	417	GLYMA.01G225900	UTR3	-1.11	down
chr1	55468379	55468528	150	GLYMA.01G226000	UTR3	-1.7	down
chr1	55472374	55472584	211	GLYMA.01G226200	UTR3	-1.21	down
chr1	55514724	55515233	510	GLYMA.01G226700	UTR3	-0.2	down
chr1	55515537	55516549	1013	GLYMA.01G226800	UTR3	-1.64	down
chr1	55523495	55524028	534	GLYMA.01G226900	UTR3	-1.82	down
chr1	55551969	55552387	419	GLYMA.01G227000	UTR3	-1.48	down
chr1	55558033	55558481	449	GLYMA.01G227100	UTR3	-1.86	down
chr1	55578552	55579052	501	GLYMA.01G227300	UTR3	-1.33	down
chr1	55585782	55586230	449	GLYMA.01G227400	UTR3	-1.69	down
chr1	55600052	55600291	240	GLYMA.01G227700	UTR3	-3.39	down
chr1	55623129	55623694	566	GLYMA.01G228100	UTR3	-1.3	down
chr1	55653214	55653661	448	GLYMA.01G228500	UTR3	-0.884	down
chr1	55683907	55684207	301	GLYMA.01G228900	UTR3	-1.99	down
chr1	55708618	55709367	750	GLYMA.01G229200	UTR3	-0.317	down
chr1	55724122	55724511	390	GLYMA.01G229500	exonic	-1	down
chr1	55739250	55739669	420	GLYMA.01G229700	UTR3	-2.85	down
chr1	55747260	55747557	298	GLYMA.01G229800	UTR3	-1.24	down
chr1	55776335	55776690	356	GLYMA.01G230200	UTR3	-1.24	down
chr1	55779599	55780163	565	GLYMA.01G230300	UTR3	-1.12	down
chr1	55795346	55795674	329	GLYMA.01G230700	UTR3	-1.33	down
chr1	55812727	55813195	469	GLYMA.01G230900	UTR3	-1.7	down
chr1	55840286	55840615	330	GLYMA.01G231400	UTR3	-2.57	down
chr1	55853894	55854794	901	GLYMA.01G231600	UTR3	-0.71	down
chr1	55863259	55863866	608	GLYMA.01G231700	UTR3	-1.81	down
chr1	55871804	55872417	614	GLYMA.01G231900	UTR3	-0.998	down
chr1	55909467	55909914	448	GLYMA.01G232600	UTR3	-1.25	down
chr1	55940052	55940499	448	GLYMA.01G233000	UTR3	-1.49	down
chr1	55968336	55968966	631	GLYMA.01G233300	UTR3	-1.4	down
chr1	55980132	55980521	390	GLYMA.01G233500	UTR3	-1.03	down
chr1	55984969	55985719	751	GLYMA.01G233600	UTR3	-1.18	down
chr1	56002554	56002939	386	GLYMA.01G233700	UTR3	-2.39	down
chr1	56035950	56036330	381	GLYMA.01G234200	UTR3	-0.694	down
chr1	56057765	56058123	359	GLYMA.01G234400	UTR3	-2.18	down
chr1	56069311	56069668	358	GLYMA.01G234500	UTR3	-2.36	down
chr1	56070979	56071279	301	GLYMA.01G234600	UTR3	-2.96	down
chr1	56103873	56104950	1078	GLYMA.01G235200	UTR3	-0.929	down
chr1	56142697	56142936	240	GLYMA.01G235700	UTR3	-1.91	down
chr1	56147443	56147768	326	GLYMA.01G235900	UTR3	-1.42	down
chr1	56151587	56151886	300	GLYMA.01G236100	UTR3	-1.71	down
chr1	56192660	56192960	301	GLYMA.01G236400	UTR3	-2.13	down
chr1	56195046	56195491	446	GLYMA.01G236600	UTR3	-0.804	down
chr1	56228184	56228455	272	GLYMA.01G237200	UTR3	-0.78	down
chr1	56251725	56251845	121	GLYMA.01G237800	exonic	-0.745	down
chr1	56252141	56252202	62	GLYMA.01G237800	UTR3	-1.14	down
chr1	56260353	56260500	148	GLYMA.01G238000	UTR3	-0.68	down
chr1	56263190	56263997	808	GLYMA.01G238200	UTR3	-1.92	down
chr1	56272534	56273044	511	GLYMA.01G238300	UTR3	-1.74	down
chr1	56286783	56287024	242	GLYMA.01G238400	UTR3	-0.766	down
chr1	56288819	56289294	476	GLYMA.01G238500	UTR3	-1.21	down
chr1	56307525	56307974	450	GLYMA.01G238700	UTR3	-0.96	down
chr1	56349958	56350434	477	GLYMA.01G239200	UTR3	-0.748	down
chr1	56369375	56369644	270	GLYMA.01G239700	UTR3	-2.08	down
chr1	56391957	56392345	389	GLYMA.01G239900	UTR3	-1.38	down
chr1	56394962	56396100	1139	GLYMA.01G240000	UTR3	-0.735	down
chr1	56444382	56444830	449	GLYMA.01G240600	exonic	-2.27	down
chr1	56445216	56445545	330	GLYMA.01G240700	UTR3	-1.72	down
chr1	56534733	56535775	1043	GLYMA.01G241300	UTR3	-0.665	down
chr1	56550392	56550593	202	GLYMA.01G241600	UTR3	-3.09	down
chr1	56562947	56563303	357	GLYMA.01G242000	UTR3	-1.4	down
chr1	56578045	56578340	296	GLYMA.01G242200	UTR3	-2.35	down
chr1	56607867	56608345	479	GLYMA.01G242800	UTR3	-0.96	down
chr1	56609281	56609579	299	GLYMA.01G242900	UTR3	-1.82	down
chr1	56621104	56622261	1158	GLYMA.01G243300	exonic	-2.35	down
chr1	56634340	56634546	207	GLYMA.01G243400	UTR3	-0.883	down
chr1	56672721	56673018	298	GLYMA.01G244300	UTR3	-2.98	down
chr1	56739735	56740854	1120	GLYMA.01G245100	UTR3	-1.16	down
chr1	56777011	56777401	391	GLYMA.01G245400	UTR3	-2.1	down
chr1	56784207	56784741	535	GLYMA.01G245500	UTR3	-0.195	down
chr10	84366	84667	302	GLYMA.10G000600	UTR3	-1.81	down
chr10	102697	102967	271	GLYMA.10G000900	UTR3	-2.05	down
chr10	114145	114623	479	GLYMA.10G001000	UTR3	-1.49	down
chr10	132130	132370	241	GLYMA.10G001100	UTR3	-1	down
chr10	138625	140198	1574	GLYMA.10G001200	UTR3	-2.43	down
chr10	142164	142465	302	GLYMA.10G001400	UTR3	-1.48	down
chr10	203332	203748	417	GLYMA.10G001900	UTR3	-2.15	down
chr10	251234	251473	240	GLYMA.10G002300	UTR3	-4.12	down
chr10	253203	254262	1060	GLYMA.10G002400	UTR3	-1.76	down
chr10	269432	269970	539	GLYMA.10G002600	UTR3	-1.06	down
chr10	320600	320960	361	GLYMA.10G003200	UTR3	-2.06	down
chr10	418816	419024	209	GLYMA.10G004200	UTR3	-4.09	down
chr10	428072	428779	708	GLYMA.10G004300	UTR3	-1.21	down
chr10	437486	438859	1374	GLYMA.10G004400	UTR3	-1.59	down
chr10	520850	521270	421	GLYMA.10G005100	UTR3	-0.937	down
chr10	524571	525683	1113	GLYMA.10G005200	UTR3	-0.836	down
chr10	552536	552954	419	GLYMA.10G005500	UTR3	-1.36	down
chr10	560189	563789	3601	GLYMA.10G005600	exonic	-1.12	down
chr10	587118	587658	541	GLYMA.10G005700	UTR3	-1.98	down
chr10	611904	612323	420	GLYMA.10G006100	UTR3	-1.66	down
chr10	613861	614214	354	GLYMA.10G006200	UTR3	-1.38	down
chr10	636707	637181	475	GLYMA.10G006500	UTR3	-1.12	down
chr10	723997	724350	354	GLYMA.10G007300	UTR3	-4.27	down
chr10	750577	750964	388	GLYMA.10G007800	UTR3	-1.28	down
chr10	801503	802543	1041	GLYMA.10G008300	UTR3	-1.62	down
chr10	852170	852530	361	GLYMA.10G008700	UTR3	-0.881	down
chr10	877918	878486	569	GLYMA.10G009100	UTR3	-1.42	down
chr10	897500	897903	404	GLYMA.10G009300	UTR3	-1.05	down
chr10	915217	915842	626	GLYMA.10G009700	UTR3	-1.74	down
chr10	916083	916382	300	GLYMA.10G009800	UTR3	-3.2	down
chr10	967837	968106	270	GLYMA.10G010200	UTR3	-1.18	down
chr10	1052283	1052667	385	GLYMA.10G011100	UTR3	-2.5	down
chr10	1096492	1096882	391	GLYMA.10G011700	UTR3	-3.02	down
chr10	1105844	1106142	299	GLYMA.10G011900	UTR3	-0.919	down
chr10	1115082	1115321	240	GLYMA.10G012000	UTR3	-1.74	down
chr10	1131403	1131792	390	GLYMA.10G012300	UTR3	-1.42	down
chr10	1165253	1165637	385	GLYMA.10G012800	UTR3	-0.625	down
chr10	1209632	1210142	511	GLYMA.10G013500	UTR3	-1.36	down
chr10	1267665	1267905	241	GLYMA.10G014100	UTR3	-1.2	down
chr10	1276529	1276971	443	GLYMA.10G014200	UTR3	-1.28	down
chr10	1278799	1279069	271	GLYMA.10G014300	UTR3	-0.878	down
chr10	1294534	1294861	328	GLYMA.10G014500	UTR3	-2.29	down
chr10	1318059	1318330	272	GLYMA.10G014800	UTR3	-1.57	down
chr10	1333068	1333667	600	GLYMA.10G014900	UTR3	-0.92	down
chr10	1402922	1402982	61	GLYMA.10G015900	exonic	-0.451	down
chr10	1467360	1468175	816	GLYMA.10G016300	UTR3	-0.942	down
chr10	1471458	1471831	374	GLYMA.10G016400	UTR3	-3.17	down
chr10	1528102	1528308	207	GLYMA.10G017400	UTR3	-1.8	down
chr10	1571687	1572163	477	GLYMA.10G017800	UTR3	-1.98	down
chr10	1574741	1576241	1501	GLYMA.10G017900	UTR3	-0.25	down
chr10	1591069	1593170	2102	GLYMA.10G018200	UTR3	-0.564	down
chr10	1596145	1596404	260	GLYMA.10G018300	UTR3	-2.46	down
chr10	1596114	1596414	301	GLYMA.10G018400	UTR3	-1.65	down
chr10	1622336	1624568	2233	GLYMA.10G018700	UTR3	-1.52	down
chr10	1632296	1632686	391	GLYMA.10G018900	UTR3	-1.35	down
chr10	1634502	1634892	391	GLYMA.10G019000	UTR3	-0.633	down
chr10	1653138	1654130	993	GLYMA.10G019100	UTR3	-1.07	down
chr10	1767304	1767925	622	GLYMA.10G020300	UTR3	-1.68	down
chr10	1792299	1792685	387	GLYMA.10G020700	UTR3	-1.64	down
chr10	1809975	1810361	387	GLYMA.10G020900	UTR5	-1.32	down
chr10	1868639	1868879	241	GLYMA.10G021500	UTR3	-0.81	down
chr10	1899591	1899916	326	GLYMA.10G021700	UTR3	-0.847	down
chr10	1913823	1914302	480	GLYMA.10G021900	UTR3	-1.43	down
chr10	1919790	1920526	737	GLYMA.10G022000	UTR3	-1.33	down
chr10	1943323	1943563	241	GLYMA.10G022400	UTR3	-2.06	down
chr10	1965064	1965770	707	GLYMA.10G022700	UTR3	-1.35	down
chr10	1999222	1999491	270	GLYMA.10G022900	UTR3	-1.88	down
chr10	2008599	2008989	391	GLYMA.10G023000	UTR3	-1.35	down
chr10	2059601	2059841	241	GLYMA.10G023600	UTR3	-1.3	down
chr10	2060745	2061166	422	GLYMA.10G023700	UTR3	-2.28	down
chr10	2124404	2124703	300	GLYMA.10G024200	UTR3	-0.994	down
chr10	2145988	2146460	473	GLYMA.10G024400	UTR3	-1.96	down
chr10	2162970	2163480	511	GLYMA.10G024500	UTR3	-0.834	down
chr10	2207966	2208295	330	GLYMA.10G025400	UTR3	-1.52	down
chr10	2229094	2229334	241	GLYMA.10G025800	UTR3	-3.07	down
chr10	2314433	2314731	299	GLYMA.10G026400	UTR3	-2.43	down
chr10	2324769	2325067	299	GLYMA.10G026600	UTR3	-1.44	down
chr10	2357303	2359930	2628	GLYMA.10G026900	UTR3	-1.41	down
chr10	2384054	2384467	414	GLYMA.10G027100	UTR3	-1.5	down
chr10	2395609	2396026	418	GLYMA.10G027400	UTR3	-1.78	down
chr10	2396293	2396591	299	GLYMA.10G027400	UTR3	-1.02	down
chr10	2435526	2435765	240	GLYMA.10G028000	UTR3	-1.42	down
chr10	2489308	2489779	472	GLYMA.10G028600	UTR3	-0.725	down
chr10	2491041	2492195	1155	GLYMA.10G028700	exonic	-1.47	down
chr10	2514562	2514892	331	GLYMA.10G028800	UTR3	-3.09	down
chr10	2550532	2550802	271	GLYMA.10G029200	UTR3	-1.54	down
chr10	2560264	2560503	240	GLYMA.10G029400	UTR3	-1.84	down
chr10	2588738	2588948	211	GLYMA.10G029700	exonic	-1.71	down
chr10	2599477	2600014	538	GLYMA.10G029800	UTR3	-1.05	down
chr10	2635718	2636109	392	GLYMA.10G030000	UTR3	-1.53	down
chr10	2658063	2658541	479	GLYMA.10G030600	UTR3	-1.43	down
chr10	2714897	2715339	443	GLYMA.10G031200	exonic	-1.91	down
chr10	2813941	2814208	268	GLYMA.10G032200	UTR3	-1.01	down
chr10	2816672	2816941	270	GLYMA.10G032400	UTR3	-0.627	down
chr10	2830000	2830479	480	GLYMA.10G032500	UTR3	-1.11	down
chr10	2842710	2852708	9999	GLYMA.10G032800	UTR3	-1.49	down
chr10	2910806	2910897	92	GLYMA.10G033700	UTR3	-2.51	down
chr10	2910804	2910925	122	GLYMA.10G033700	UTR3	-2.26	down
chr10	2926804	2927489	686	GLYMA.10G034000	UTR3	-0.892	down
chr10	2934765	2935868	1104	GLYMA.10G034100	UTR3	-1.05	down
chr10	3003218	3003608	391	GLYMA.10G034400	UTR3	-0.946	down
chr10	3084380	3084883	504	GLYMA.10G035300	UTR3	-1.65	down
chr10	3137708	3138037	330	GLYMA.10G035800	UTR3	-1.6	down
chr10	3143186	3143515	330	GLYMA.10G035900	UTR3	-2.26	down
chr10	3237575	3237811	237	GLYMA.10G036900	UTR3	-2.51	down
chr10	3305654	3306042	389	GLYMA.10G037500	UTR3	-1.56	down
chr10	3376288	3376735	448	GLYMA.10G037900	UTR3	-1.4	down
chr10	3393299	3393567	269	GLYMA.10G038100	UTR3	-1.6	down
chr10	3430075	3432177	2103	GLYMA.10G038600	UTR3	-0.485	down
chr10	3451724	3452663	940	GLYMA.10G039000	UTR3	-0.609	down
chr10	3528124	3529299	1176	GLYMA.10G039900	UTR3	-2.24	down
chr10	3533650	3534011	362	GLYMA.10G040000	UTR3	-1.55	down
chr10	3547108	3547428	321	GLYMA.10G040200	UTR3	-2.34	down
chr10	3560775	3561101	327	GLYMA.10G040400	UTR3	-2.78	down
chr10	3561541	3561840	300	GLYMA.10G040500	UTR3	-0.862	down
chr10	3570040	3570545	506	GLYMA.10G040600	UTR3	-0.724	down
chr10	3588954	3589311	358	GLYMA.10G040800	UTR3	-0.976	down
chr10	3606369	3606814	446	GLYMA.10G041100	UTR3	-1.57	down
chr10	3666003	3666861	859	GLYMA.10G041500	UTR3	-1.52	down
chr10	3702295	3702775	481	GLYMA.10G041700	UTR3	-1.62	down
chr10	3747717	3749668	1952	GLYMA.10G041900	UTR3	-1.51	down
chr10	3778515	3779614	1100	GLYMA.10G042400	UTR3	-1.29	down
chr10	3822662	3823081	420	GLYMA.10G042600	UTR3	-1.45	down
chr10	3843607	3844505	899	GLYMA.10G042800	UTR3	-1.65	down
chr10	3853686	3855146	1461	GLYMA.10G043000	UTR3	-1.66	down
chr10	3921093	3921481	389	GLYMA.10G043600	UTR3	-0.812	down
chr10	3921659	3922017	359	GLYMA.10G043600	UTR3	-1.06	down
chr10	3936169	3936499	331	GLYMA.10G043700	UTR3	-1.64	down
chr10	3949806	3950132	327	GLYMA.10G044000	UTR3	-1.4	down
chr10	3967703	3968843	1141	GLYMA.10G044200	UTR3	-0.642	down
chr10	3976070	3976490	421	GLYMA.10G044300	UTR3	-1.69	down
chr10	3976088	3977013	926	GLYMA.10G044400	UTR3	-1.67	down
chr10	3984908	3985265	358	GLYMA.10G044700	UTR3	-2.22	down
chr10	4042400	4042820	421	GLYMA.10G045500	UTR3	-1.24	down
chr10	4089037	4089833	797	GLYMA.10G045800	UTR3	-1.42	down
chr10	4096759	4097023	265	GLYMA.10G045900	UTR3	-1.22	down
chr10	4155244	4155874	631	GLYMA.10G046400	UTR3	-1.8	down
chr10	4193398	4193785	388	GLYMA.10G046600	UTR3	-1.32	down
chr10	4193933	4194379	447	GLYMA.10G046600	UTR3	-1.34	down
chr10	4277223	4277552	330	GLYMA.10G047700	UTR3	-1.33	down
chr10	4303597	4304041	445	GLYMA.10G047900	UTR3	-0.54	down
chr10	4345963	4346437	475	GLYMA.10G048400	UTR3	-1.36	down
chr10	4368219	4368579	361	GLYMA.10G048500	UTR3	-0.839	down
chr10	4374405	4374466	62	GLYMA.10G048600	UTR3	-1.45	down
chr10	4380301	4380660	360	GLYMA.10G048700	UTR3	-2.28	down
chr10	4413978	4414456	479	GLYMA.10G048800	UTR3	-1.17	down
chr10	4433867	4434167	301	GLYMA.10G049100	UTR3	-1.18	down
chr10	4437112	4437323	212	GLYMA.10G049200	UTR3	-0.901	down
chr10	4447987	4448546	560	GLYMA.10G049400	UTR3	-0.535	down
chr10	4487048	4487439	392	GLYMA.10G049800	UTR3	-1.41	down
chr10	4494374	4494884	511	GLYMA.10G050000	UTR3	-1.21	down
chr10	4517862	4518193	332	GLYMA.10G050300	UTR3	-1.7	down
chr10	4550342	4552825	2484	GLYMA.10G050700	UTR3	-1.17	down
chr10	4575342	4575639	298	GLYMA.10G051000	UTR3	-3.8	down
chr10	4583584	4584337	754	GLYMA.10G051200	UTR3	-0.69	down
chr10	4604587	4606397	1811	GLYMA.10G051400	UTR3	-0.875	down
chr10	4667733	4668605	873	GLYMA.10G052000	UTR3	-1.96	down
chr10	4769531	4770124	594	GLYMA.10G052700	UTR3	-1.3	down
chr10	4822816	4823343	528	GLYMA.10G053300	UTR3	-0.981	down
chr10	4838750	4839289	540	GLYMA.10G053500	UTR3	-0.702	down
chr10	4921983	4924387	2405	GLYMA.10G054000	UTR3	-2.05	down
chr10	4943226	4943791	566	GLYMA.10G054400	UTR3	-1.67	down
chr10	4978174	4979172	999	GLYMA.10G054900	UTR3	-0.913	down
chr10	5032361	5032990	630	GLYMA.10G055100	UTR3	-1.11	down
chr10	5034200	5035990	1791	GLYMA.10G055200	UTR3	-1.45	down
chr10	5175362	5175884	523	GLYMA.10G056700	UTR3	-1.94	down
chr10	5193173	5193616	444	GLYMA.10G057000	UTR3	-2.14	down
chr10	5207039	5207901	863	GLYMA.10G057100	UTR3	-1.78	down
chr10	5312480	5312923	444	GLYMA.10G058000	UTR3	-1.85	down
chr10	5319971	5320567	597	GLYMA.10G058100	UTR3	-0.965	down
chr10	5329022	5329082	61	GLYMA.10G058200	UTR3	-3.13	down
chr10	5365881	5366092	212	GLYMA.10G058300	UTR3	-2.32	down
chr10	5403808	5404347	540	GLYMA.10G058500	UTR3	-1.7	down
chr10	5420279	5420695	417	GLYMA.10G058600	UTR3	-1.15	down
chr10	5502143	5503499	1357	GLYMA.10G059500	UTR3	-1.27	down
chr10	5903309	5903638	330	GLYMA.10G062700	UTR3	-1.56	down
chr10	5944856	5946143	1288	GLYMA.10G062900	UTR3	-0.576	down
chr10	6004009	6004278	270	GLYMA.10G063500	UTR3	-1.23	down
chr10	6067602	6068110	509	GLYMA.10G064000	UTR3	-1.43	down
chr10	6080327	6080536	210	GLYMA.10G064200	UTR3	-1.72	down
chr10	6143732	6144060	329	GLYMA.10G064500	UTR3	-1.17	down
chr10	6146717	6147047	331	GLYMA.10G064600	UTR3	-1.01	down
chr10	6209768	6210725	958	GLYMA.10G065000	UTR3	-0.84	down
chr10	6224636	6224963	328	GLYMA.10G065100	UTR3	-1.44	down
chr10	6236295	6236925	631	GLYMA.10G065300	UTR3	-0.937	down
chr10	6404028	6404684	657	GLYMA.10G066200	UTR3	-1.33	down
chr10	6427161	6427878	718	GLYMA.10G066300	UTR3	-1.04	down
chr10	6458402	6459269	868	GLYMA.10G066500	UTR3	-0.681	down
chr10	6668857	6669847	991	GLYMA.10G067800	UTR3	-1.47	down
chr10	6786716	6787282	567	GLYMA.10G068700	UTR3	-1.84	down
chr10	6792282	6792492	211	GLYMA.10G068900	UTR3	-1.68	down
chr10	6805649	6806333	685	GLYMA.10G069100	UTR3	-1.14	down
chr10	6822869	6824111	1243	GLYMA.10G069400	UTR3	-1.77	down
chr10	6844208	6844568	361	GLYMA.10G069600	UTR3	-1.97	down
chr10	6872446	6872897	452	GLYMA.10G069800	UTR3	-1.47	down
chr10	7105214	7105543	330	GLYMA.10G070700	UTR3	-1.85	down
chr10	7105959	7106228	270	GLYMA.10G070700	UTR3	-2.32	down
chr10	7271827	7272308	482	GLYMA.10G071800	UTR3	-1.26	down
chr10	7445589	7446035	447	GLYMA.10G072700	UTR3	-1.38	down
chr10	7544454	7545085	632	GLYMA.10G073300	UTR3	-0.558	down
chr10	7639153	7639511	359	GLYMA.10G073700	UTR3	-1.08	down
chr10	7644934	7645813	880	GLYMA.10G073800	UTR3	-1.18	down
chr10	7700747	7701192	446	GLYMA.10G074600	UTR3	-1.4	down
chr10	7755157	7755910	754	GLYMA.10G074900	UTR3	-0.904	down
chr10	7762180	7762470	291	GLYMA.10G075000	UTR3	-1.27	down
chr10	7815881	7816481	601	GLYMA.10G075300	UTR3	-0.613	down
chr10	7900239	7900928	690	GLYMA.10G075900	UTR3	-0.173	down
chr10	7900191	7901192	1002	GLYMA.10G076000	UTR3	-0.173	down
chr10	7958286	7958465	180	GLYMA.10G076400	UTR3	-2.25	down
chr10	8131953	8132252	300	GLYMA.10G076700	UTR3	-2.34	down
chr10	8570730	8571174	445	GLYMA.10G077600	UTR3	-1.26	down
chr10	8744684	8745282	599	GLYMA.10G078200	UTR3	-1.18	down
chr10	8890905	8892046	1142	GLYMA.10G078700	UTR3	-1.17	down
chr10	9654182	9654538	357	GLYMA.10G081400	UTR3	-1.47	down
chr10	9758032	9758362	331	GLYMA.10G081700	UTR3	-0.879	down
chr10	9934485	9935574	1090	GLYMA.10G082100	UTR3	-0.552	down
chr10	9971152	9971932	781	GLYMA.10G082300	UTR3	-1.7	down
chr10	10017787	10018054	268	GLYMA.10G082400	UTR3	-1.56	down
chr10	10029719	10029989	271	GLYMA.10G082600	UTR3	-0.914	down
chr10	10030257	10030737	481	GLYMA.10G082600	UTR3	-1.41	down
chr10	10108603	10109047	445	GLYMA.10G082900	UTR3	-1.31	down
chr10	10192059	10193373	1315	GLYMA.10G083300	UTR3	-1.03	down
chr10	10399621	10399891	271	GLYMA.10G083700	UTR3	-3.44	down
chr10	11135235	11135955	721	GLYMA.10G086600	UTR3	-1.24	down
chr10	11174204	11174443	240	GLYMA.10G086700	UTR3	-1.34	down
chr10	11176670	11177180	511	GLYMA.10G086800	UTR3	-0.802	down
chr10	11213101	11213551	451	GLYMA.10G087000	UTR3	-0.969	down
chr10	11251026	11251506	481	GLYMA.10G087300	UTR3	-2.32	down
chr10	11895963	11896564	602	GLYMA.10G089200	UTR3	-1.17	down
chr10	11963496	11963946	451	GLYMA.10G089700	UTR3	-0.789	down
chr10	12008679	12009009	331	GLYMA.10G090100	UTR3	-2.26	down
chr10	12053041	12053461	421	GLYMA.10G090300	UTR3	-1.59	down
chr10	12086455	12086755	301	GLYMA.10G090500	UTR3	-1.88	down
chr10	12088812	12089262	451	GLYMA.10G090600	UTR3	-0.769	down
chr10	12546136	12546495	360	GLYMA.10G091600	UTR3	-2.82	down
chr10	12628619	12628978	360	GLYMA.10G091800	UTR3	-1.95	down
chr10	12628615	12628976	362	GLYMA.10G091800	UTR3	-1.94	down
chr10	13212481	13213229	749	GLYMA.10G093300	exonic	-1.3	down
chr10	13253209	13253509	301	GLYMA.10G093400	UTR3	-2.43	down
chr10	13358307	13358757	451	GLYMA.10G093600	UTR3	-3.43	down
chr10	13437064	13437392	329	GLYMA.10G094000	UTR3	-3.51	down
chr10	13463292	13463651	360	GLYMA.10G094100	UTR3	-1.51	down
chr10	13514388	13514629	242	GLYMA.10G094300	UTR3	-1.39	down
chr10	13582647	13583003	357	GLYMA.10G094900	UTR3	-1.85	down
chr10	13841277	13841666	390	GLYMA.10G095200	UTR3	-2.55	down
chr10	13913820	13914267	448	GLYMA.10G095500	UTR3	-1.37	down
chr10	14930723	14931680	958	GLYMA.10G096200	UTR3	-0.948	down
chr10	15335350	15336551	1202	GLYMA.10G096600	UTR3	-1.41	down
chr10	15343793	15358324	14532	GLYMA.10G096800	UTR3	-0.977	down
chr10	16533304	16534802	1499	GLYMA.10G097400	UTR3	-0.828	down
chr10	16680843	16681324	482	GLYMA.10G097800	UTR3	-1.11	down
chr10	16712845	16713144	300	GLYMA.10G097900	UTR3	-1.5	down
chr10	17448825	17449669	845	GLYMA.10G099200	UTR3	-0.585	down
chr10	18318009	18318397	389	GLYMA.10G100400	UTR3	-0.853	down
chr10	19093800	19094188	389	GLYMA.10G101200	UTR3	-1.16	down
chr10	19097911	19099204	1294	GLYMA.10G101200	exonic	-1.71	down
chr10	19291096	19291515	420	GLYMA.10G101400	UTR3	-0.829	down
chr10	19656074	19656224	151	GLYMA.10G101600	UTR3	-1.55	down
chr10	19656551	19657705	1155	GLYMA.10G101600	UTR3	-2.12	down
chr10	19667210	19669060	1851	GLYMA.10G101800	UTR3	-0.676	down
chr10	20010280	20011426	1147	GLYMA.10G102000	UTR3	-2.55	down
chr10	20664182	20664601	420	GLYMA.10G102200	UTR3	-1.61	down
chr10	21214004	21214511	508	GLYMA.10G102400	UTR3	-0.655	down
chr10	21483690	21483781	92	GLYMA.10G102800	UTR3	-1.33	down
chr10	21594151	21595392	1242	GLYMA.10G103000	UTR3	-0.888	down
chr10	22636747	22637046	300	GLYMA.10G104300	UTR3	-1.17	down
chr10	23428804	23434991	6188	GLYMA.10G105300	exonic	-5.32	down
chr10	23436818	23437177	360	GLYMA.10G105300	UTR3	-2.97	down
chr10	23460437	23461169	733	GLYMA.10G105400	UTR3	-1.57	down
chr10	23945822	23946449	628	GLYMA.10G106100	UTR3	-1.09	down
chr10	23998213	23999660	1448	GLYMA.10G106400	UTR3	-0.946	down
chr10	24151350	24151707	358	GLYMA.10G106600	UTR3	-1.53	down
chr10	24219828	24220182	355	GLYMA.10G106900	UTR3	-0.64	down
chr10	24701685	24702979	1295	GLYMA.10G108600	UTR3	-1.16	down
chr10	25359037	25359456	420	GLYMA.10G109400	UTR3	-1.16	down
chr10	26393612	26393912	301	GLYMA.10G111700	UTR3	-3.38	down
chr10	26565229	26565823	595	GLYMA.10G111800	UTR3	-0.772	down
chr10	26767209	26767329	121	GLYMA.10G112000	UTR3	-2.42	down
chr10	27469830	27470618	789	GLYMA.10G113100	UTR3	-1.58	down
chr10	28922761	28923449	689	GLYMA.10G116500	UTR3	-0.843	down
chr10	29356311	29356730	420	GLYMA.10G116800	UTR3	-1.45	down
chr10	29463076	29463884	809	GLYMA.10G117100	UTR3	-0.846	down
chr10	29476466	29477329	864	GLYMA.10G117200	UTR3	-0.894	down
chr10	29484290	29484649	360	GLYMA.10G117300	UTR3	-1.3	down
chr10	29530733	29531122	390	GLYMA.10G117700	UTR3	-2.83	down
chr10	29670996	29671386	391	GLYMA.10G118100	UTR3	-1.47	down
chr10	30329295	30331046	1752	GLYMA.10G118800	UTR3	-1.17	down
chr10	30379222	30379461	240	GLYMA.10G119200	UTR3	-1.37	down
chr10	30660809	30661259	451	GLYMA.10G120200	UTR3	-1.48	down
chr10	30683259	30683617	359	GLYMA.10G120300	UTR3	-1.86	down
chr10	30697903	30699012	1110	GLYMA.10G120400	UTR3	-0.749	down
chr10	30889394	30890384	991	GLYMA.10G120900	UTR3	-1.19	down
chr10	32075465	32076213	749	GLYMA.10G123100	UTR3	-1.5	down
chr10	32107758	32108626	869	GLYMA.10G123200	UTR3	-1.58	down
chr10	32140269	32141106	838	GLYMA.10G123400	UTR3	-1.45	down
chr10	32381841	32382633	793	GLYMA.10G124200	UTR3	-0.777	down
chr10	32498306	32498803	498	GLYMA.10G124600	UTR3	-0.91	down
chr10	32501981	32502547	567	GLYMA.10G124700	UTR3	-2.18	down
chr10	32691532	32691891	360	GLYMA.10G125100	UTR3	-1.67	down
chr10	33779834	33780283	450	GLYMA.10G126900	UTR3	-2.25	down
chr10	33813148	33813477	330	GLYMA.10G127000	UTR3	-2	down
chr10	33821416	33821891	476	GLYMA.10G127100	UTR3	-1.58	down
chr10	33831137	33831436	300	GLYMA.10G127200	UTR3	-1.59	down
chr10	33874094	33874656	563	GLYMA.10G127400	UTR3	-1.5	down
chr10	34005903	34006256	354	GLYMA.10G127700	UTR3	-2.21	down
chr10	34157709	34158388	680	GLYMA.10G128400	UTR3	-0.581	down
chr10	35300337	35300757	421	GLYMA.10G130400	UTR3	-4.85	down
chr10	35333092	35334493	1402	GLYMA.10G130700	UTR3	-0.938	down
chr10	35531202	35531590	389	GLYMA.10G131700	UTR3	-1.61	down
chr10	35792096	35792486	391	GLYMA.10G133100	UTR3	-2.11	down
chr10	35883509	35884113	605	GLYMA.10G133700	UTR3	-1.43	down
chr10	35913179	35913533	355	GLYMA.10G133800	UTR3	-1.95	down
chr10	35956534	35963574	7041	GLYMA.10G134100	UTR3	-1.04	down
chr10	36778272	36778682	411	GLYMA.10G136100	UTR3	-1.26	down
chr10	36810880	36812113	1234	GLYMA.10G136300	UTR3	-1.17	down
chr10	36870225	36870704	480	GLYMA.10G136500	UTR5	-1.81	down
chr10	36870240	36870717	478	GLYMA.10G136600	UTR3	-1.73	down
chr10	37151242	37151542	301	GLYMA.10G137700	UTR3	-3.89	down
chr10	37216982	37217402	421	GLYMA.10G138600	UTR3	-1.4	down
chr10	37299672	37300389	718	GLYMA.10G139200	UTR3	-1.79	down
chr10	37310052	37310498	447	GLYMA.10G139300	UTR3	-0.688	down
chr10	37323681	37324252	572	GLYMA.10G139400	UTR3	-1.16	down
chr10	37323659	37324256	598	GLYMA.10G139500	UTR3	-1.16	down
chr10	37330322	37331902	1581	GLYMA.10G139600	UTR3	-1.37	down
chr10	37352686	37353248	563	GLYMA.10G140000	UTR3	-1.36	down
chr10	37421264	37422185	922	GLYMA.10G140900	UTR3	-0.864	down
chr10	37460200	37460499	300	GLYMA.10G141000	UTR3	-1.93	down
chr10	37474846	37475428	583	GLYMA.10G141200	UTR3	-2.86	down
chr10	37495206	37495624	419	GLYMA.10G141400	UTR3	-1.32	down
chr10	37504789	37505147	359	GLYMA.10G141500	UTR3	-1.04	down
chr10	37503304	37503779	476	GLYMA.10G141600	UTR3	-0.985	down
chr10	37511042	37511612	571	GLYMA.10G141800	UTR3	-0.831	down
chr10	37563007	37563633	627	GLYMA.10G142100	UTR3	-1.61	down
chr10	37701480	37701780	301	GLYMA.10G142600	UTR3	-1.44	down
chr10	37803340	37803727	388	GLYMA.10G143500	UTR3	-1.54	down
chr10	37821787	37822080	294	GLYMA.10G143600	exonic	-1.32	down
chr10	37887211	37887509	299	GLYMA.10G144000	UTR3	-0.874	down
chr10	37951069	37951517	449	GLYMA.10G144600	UTR3	-0.965	down
chr10	37962719	37963229	511	GLYMA.10G144800	UTR3	-1.33	down
chr10	38003219	38003574	356	GLYMA.10G145100	UTR3	-1.8	down
chr10	38005278	38005695	418	GLYMA.10G145200	UTR3	-1.22	down
chr10	38020636	38022024	1389	GLYMA.10G145400	UTR3	-2.21	down
chr10	38032279	38032789	511	GLYMA.10G145500	UTR3	-1.5	down
chr10	38071865	38072283	419	GLYMA.10G146000	UTR3	-1.28	down
chr10	38110470	38112832	2363	GLYMA.10G146200	UTR3	-1.25	down
chr10	38155523	38155884	362	GLYMA.10G146600	UTR3	-1.51	down
chr10	38193790	38194571	782	GLYMA.10G146800	UTR3	-1.91	down
chr10	38206426	38207295	870	GLYMA.10G146900	UTR3	-1.09	down
chr10	38235355	38235625	271	GLYMA.10G147000	UTR3	-2.35	down
chr10	38242960	38243316	357	GLYMA.10G147100	UTR3	-1.42	down
chr10	38313176	38314244	1069	GLYMA.10G147600	UTR3	-1.13	down
chr10	38424811	38425320	510	GLYMA.10G148800	UTR3	-1.19	down
chr10	38467616	38467826	211	GLYMA.10G149200	UTR3	-1.36	down
chr10	38468959	38469196	238	GLYMA.10G149300	UTR3	-2.85	down
chr10	38514250	38514578	329	GLYMA.10G149600	UTR3	-1.35	down
chr10	38516522	38517044	523	GLYMA.10G149700	UTR3	-3.48	down
chr10	38527737	38528068	332	GLYMA.10G150000	UTR3	-0.935	down
chr10	38541199	38541379	181	GLYMA.10G150100	UTR3	-1.33	down
chr10	38596950	38597616	667	GLYMA.10G150800	UTR3	-0.892	down
chr10	38624401	38624667	267	GLYMA.10G151200	UTR3	-2.17	down
chr10	38650416	38651160	745	GLYMA.10G151500	UTR3	-1.26	down
chr10	38667910	38668687	778	GLYMA.10G151900	UTR3	-1.83	down
chr10	38759650	38760399	750	GLYMA.10G152900	UTR3	-1.59	down
chr10	38898476	38898626	151	GLYMA.10G153900	UTR3	-3.66	down
chr10	38911195	38911584	390	GLYMA.10G154000	exonic	-0.898	down
chr10	38940391	38941141	751	GLYMA.10G154300	UTR3	-0.831	down
chr10	38941372	38941581	210	GLYMA.10G154400	UTR3	-1.65	down
chr10	39005680	39006040	361	GLYMA.10G155400	UTR3	-1.58	down
chr10	39010862	39011159	298	GLYMA.10G155500	UTR3	-1.45	down
chr10	39135751	39137531	1781	GLYMA.10G157000	UTR3	-1.69	down
chr10	39142094	39142448	355	GLYMA.10G157100	UTR3	-2.13	down
chr10	39183274	39184136	863	GLYMA.10G157700	UTR3	-1.82	down
chr10	39192762	39192971	210	GLYMA.10G157800	UTR3	-1.69	down
chr10	39204865	39205251	387	GLYMA.10G158000	UTR3	-2.7	down
chr10	39254358	39254716	359	GLYMA.10G158700	UTR3	-1.35	down
chr10	39283077	39283466	390	GLYMA.10G158800	UTR3	-1.75	down
chr10	39316488	39316788	301	GLYMA.10G159200	UTR3	-1.79	down
chr10	39351820	39352628	809	GLYMA.10G159500	UTR3	-0.839	down
chr10	39411241	39411721	481	GLYMA.10G159800	UTR3	-2.16	down
chr10	39421827	39422127	301	GLYMA.10G159900	exonic	-1.68	down
chr10	39441123	39442239	1117	GLYMA.10G160300	UTR3	-1.21	down
chr10	39489047	39489346	300	GLYMA.10G160500	UTR3	-1.43	down
chr10	39492631	39493062	432	GLYMA.10G160600	UTR3	-1.66	down
chr10	39563490	39563940	451	GLYMA.10G161400	UTR3	-1.39	down
chr10	39575553	39577460	1908	GLYMA.10G161600	UTR3	-0.847	down
chr10	39578903	39579201	299	GLYMA.10G161700	UTR3	-1.32	down
chr10	39625524	39625763	240	GLYMA.10G162000	UTR3	-3.74	down
chr10	39643567	39643833	267	GLYMA.10G162100	UTR3	-1.45	down
chr10	39702271	39703543	1273	GLYMA.10G162800	UTR3	-1.12	down
chr10	39705382	39706689	1308	GLYMA.10G162900	UTR3	-0.732	down
chr10	39727360	39727777	418	GLYMA.10G163400	UTR3	-1.72	down
chr10	39729837	39730076	240	GLYMA.10G163400	UTR5	-1.27	down
chr10	39746592	39746951	360	GLYMA.10G163600	UTR3	-2.07	down
chr10	39746602	39746961	360	GLYMA.10G163600	UTR3	-2.11	down
chr10	39767290	39767916	627	GLYMA.10G163700	UTR3	-1.31	down
chr10	39851830	39852160	331	GLYMA.10G164300	UTR3	-2.07	down
chr10	39888399	39889240	842	GLYMA.10G164800	UTR3	-1.76	down
chr10	39949440	39950040	601	GLYMA.10G165200	UTR3	-1.4	down
chr10	40029235	40029624	390	GLYMA.10G166000	UTR3	-1.52	down
chr10	40060623	40061282	660	GLYMA.10G166200	UTR3	-1.22	down
chr10	40091537	40091957	421	GLYMA.10G166500	UTR3	-1.61	down
chr10	40114920	40115278	359	GLYMA.10G166700	UTR3	-1.57	down
chr10	40185392	40185602	211	GLYMA.10G167500	UTR3	-1.98	down
chr10	40188997	40189246	250	GLYMA.10G167600	exonic	-1.99	down
chr10	40295411	40296070	660	GLYMA.10G168600	UTR3	-0.889	down
chr10	40316969	40317270	302	GLYMA.10G168700	UTR3	-1.97	down
chr10	40332102	40332493	392	GLYMA.10G169000	UTR3	-1.09	down
chr10	40369262	40369741	480	GLYMA.10G169600	UTR3	-1.54	down
chr10	40402504	40403174	671	GLYMA.10G170200	UTR3	-0.722	down
chr10	40432475	40433163	689	GLYMA.10G170800	UTR3	-1.39	down
chr10	40483034	40484288	1255	GLYMA.10G171300	UTR3	-1.37	down
chr10	40516967	40517596	630	GLYMA.10G171500	UTR3	-1.61	down
chr10	40523978	40524457	480	GLYMA.10G171700	UTR3	-1.84	down
chr10	40561811	40562442	632	GLYMA.10G171900	UTR3	-1.24	down
chr10	40577166	40577616	451	GLYMA.10G172100	UTR3	-0.802	down
chr10	40585647	40586186	540	GLYMA.10G172200	UTR3	-1.86	down
chr10	40623534	40623985	452	GLYMA.10G172500	UTR3	-1.31	down
chr10	40665720	40667025	1306	GLYMA.10G172800	UTR3	-1.45	down
chr10	40666448	40667015	568	GLYMA.10G172900	UTR3	-1.27	down
chr10	40695691	40696440	750	GLYMA.10G173000	UTR3	-0.426	down
chr10	40778914	40779392	479	GLYMA.10G173800	UTR3	-1.24	down
chr10	40781573	40783087	1515	GLYMA.10G174000	UTR3	-1.06	down
chr10	40787592	40788068	477	GLYMA.10G174200	UTR3	-1.67	down
chr10	40817478	40818017	540	GLYMA.10G174700	UTR3	-1.72	down
chr10	40953457	40953757	301	GLYMA.10G175400	UTR5	-5.34	down
chr10	40976379	40976647	269	GLYMA.10G175800	UTR3	-2.85	down
chr10	41049278	41049549	272	GLYMA.10G177000	UTR3	-1.36	down
chr10	41060489	41060874	386	GLYMA.10G177200	UTR3	-1.35	down
chr10	41074845	41075083	239	GLYMA.10G177300	UTR3	-2.24	down
chr10	41121982	41122131	150	GLYMA.10G177900	UTR3	-0.62	down
chr10	41125453	41125751	299	GLYMA.10G178000	UTR3	-0.999	down
chr10	41135403	41135851	449	GLYMA.10G178100	UTR3	-1.08	down
chr10	41204665	41205054	390	GLYMA.10G178900	UTR3	-1.31	down
chr10	41317446	41318876	1431	GLYMA.10G179800	UTR3	-2.08	down
chr10	41327805	41328341	537	GLYMA.10G179900	UTR3	-2.01	down
chr10	41374057	41374267	211	GLYMA.10G180100	UTR3	-1.86	down
chr10	41391962	41392319	358	GLYMA.10G180200	UTR3	-2.68	down
chr10	41416860	41417356	497	GLYMA.10G180600	UTR3	-0.375	down
chr10	41424667	41425263	597	GLYMA.10G180700	UTR3	-1.51	down
chr10	41466999	41467447	449	GLYMA.10G181100	UTR3	-1.38	down
chr10	41502624	41503072	449	GLYMA.10G181500	UTR3	-1.02	down
chr10	41511925	41512460	536	GLYMA.10G181700	UTR3	-1.24	down
chr10	41527686	41528077	392	GLYMA.10G181800	UTR3	-0.936	down
chr10	41533889	41534219	331	GLYMA.10G181900	UTR3	-1.63	down
chr10	41570679	41570949	271	GLYMA.10G182300	UTR3	-1.86	down
chr10	41578001	41578688	688	GLYMA.10G182500	UTR3	-1.71	down
chr10	41583579	41584294	716	GLYMA.10G182600	UTR3	-1.15	down
chr10	41621186	41621884	699	GLYMA.10G183200	UTR3	-1.14	down
chr10	41699750	41701630	1881	GLYMA.10G183800	UTR3	-0.318	down
chr10	41774933	41775381	449	GLYMA.10G184800	UTR3	-1.3	down
chr10	41784586	41786518	1933	GLYMA.10G184900	UTR3	-0.983	down
chr10	41926216	41926882	667	GLYMA.10G186300	UTR3	-1.63	down
chr10	41946387	41946657	271	GLYMA.10G186500	UTR3	-2.88	down
chr10	42083006	42083393	388	GLYMA.10G187800	UTR3	-2.61	down
chr10	42155920	42156220	301	GLYMA.10G188500	UTR3	-1.64	down
chr10	42199919	42200398	480	GLYMA.10G188600	UTR3	-1.52	down
chr10	42240820	42241240	421	GLYMA.10G189300	UTR3	-0.945	down
chr10	42267081	42267261	181	GLYMA.10G189500	UTR3	-1.42	down
chr10	42295059	42295385	327	GLYMA.10G190000	UTR3	-1.5	down
chr10	42323021	42324213	1193	GLYMA.10G190400	UTR3	-1.59	down
chr10	42391696	42392296	601	GLYMA.10G191200	UTR3	-1.36	down
chr10	42404920	42405302	383	GLYMA.10G191400	UTR3	-0.949	down
chr10	42454655	42455162	508	GLYMA.10G192000	UTR3	-2.03	down
chr10	42471518	42472437	920	GLYMA.10G192300	UTR3	-1.37	down
chr10	42475783	42476263	481	GLYMA.10G192400	UTR3	-1.27	down
chr10	42545554	42546055	502	GLYMA.10G193200	UTR3	-1.3	down
chr10	42632984	42633791	808	GLYMA.10G194300	UTR3	-1.29	down
chr10	42677585	42678035	451	GLYMA.10G194700	UTR3	-1.07	down
chr10	42722975	42724237	1263	GLYMA.10G195600	UTR3	-1.1	down
chr10	42761434	42761978	545	GLYMA.10G196100	UTR3	-0.681	down
chr10	42805367	42805638	272	GLYMA.10G196600	UTR3	-2.28	down
chr10	42842525	42843526	1002	GLYMA.10G197000	UTR3	-0.365	down
chr10	42846299	42846655	357	GLYMA.10G197100	UTR3	-2.13	down
chr10	42846285	42846669	385	GLYMA.10G197100	UTR3	-2.16	down
chr10	42888221	42888608	388	GLYMA.10G197500	UTR3	-2.3	down
chr10	42901634	42902024	391	GLYMA.10G197600	UTR3	-2.21	down
chr10	42905323	42905624	302	GLYMA.10G197700	UTR3	-2.8	down
chr10	42923798	42924275	478	GLYMA.10G198000	UTR3	-1.92	down
chr10	42985210	42985600	391	GLYMA.10G198600	UTR3	-1.88	down
chr10	43077417	43077927	511	GLYMA.10G200000	UTR3	-1.7	down
chr10	43088146	43088532	387	GLYMA.10G200100	UTR3	-1.8	down
chr10	43096920	43097550	631	GLYMA.10G200200	UTR3	-1.23	down
chr10	43129748	43129897	150	GLYMA.10G200500	UTR3	-0.537	down
chr10	43131861	43132544	684	GLYMA.10G200600	UTR3	-2.08	down
chr10	43216519	43217206	688	GLYMA.10G201000	UTR3	-2.13	down
chr10	43218297	43218994	698	GLYMA.10G201100	UTR3	-2.64	down
chr10	43258925	43259165	241	GLYMA.10G201300	UTR3	-3.06	down
chr10	43259401	43259757	357	GLYMA.10G201400	UTR3	-0.906	down
chr10	43309570	43309900	331	GLYMA.10G201900	UTR3	-0.916	down
chr10	43317588	43318619	1032	GLYMA.10G202000	UTR3	-1.06	down
chr10	43336157	43336513	357	GLYMA.10G202100	exonic	-2.22	down
chr10	43390089	43390327	239	GLYMA.10G202500	UTR3	-1.51	down
chr10	43414064	43414512	449	GLYMA.10G202800	UTR3	-3.6	down
chr10	43459432	43460994	1563	GLYMA.10G203200	UTR3	-0.67	down
chr10	43491808	43492255	448	GLYMA.10G203700	UTR3	-2.12	down
chr10	43510346	43510615	270	GLYMA.10G203800	UTR3	-1.4	down
chr10	43511269	43511598	330	GLYMA.10G203800	UTR3	-1.47	down
chr10	43512938	43513387	450	GLYMA.10G203900	UTR3	-2.19	down
chr10	43535209	43535360	152	GLYMA.10G204200	UTR3	-2.54	down
chr10	43575650	43576143	494	GLYMA.10G204500	UTR3	-0.903	down
chr10	43770639	43770858	220	GLYMA.10G206200	exonic	-1.55	down
chr10	43876505	43877661	1157	GLYMA.10G207200	UTR3	-1.19	down
chr10	43882866	43883196	331	GLYMA.10G207300	UTR3	-0.986	down
chr10	43886842	43887082	241	GLYMA.10G207400	UTR3	-0.933	down
chr10	43933956	43934343	388	GLYMA.10G207600	UTR3	-1.88	down
chr10	43952166	43952860	695	GLYMA.10G207800	UTR3	-1.29	down
chr10	43954076	43954615	540	GLYMA.10G207900	UTR3	-1.08	down
chr10	43978675	43981080	2406	GLYMA.10G208100	UTR3	-1.3	down
chr10	44002135	44002613	479	GLYMA.10G208300	UTR3	-1.68	down
chr10	44075186	44075903	718	GLYMA.10G208700	UTR3	-1.29	down
chr10	44097943	44098420	478	GLYMA.10G208800	UTR3	-1.27	down
chr10	44112810	44113387	578	GLYMA.10G209100	UTR3	-1.44	down
chr10	44155598	44155988	391	GLYMA.10G209600	UTR3	-1.1	down
chr10	44235733	44236212	480	GLYMA.10G210300	UTR3	-1.7	down
chr10	44302760	44303084	325	GLYMA.10G210800	UTR3	-1.57	down
chr10	44308164	44308583	420	GLYMA.10G210900	UTR3	-0.444	down
chr10	44379032	44379331	300	GLYMA.10G211300	UTR3	-1.42	down
chr10	44480741	44481012	272	GLYMA.10G212300	UTR3	-1.51	down
chr10	44500834	44501370	537	GLYMA.10G212500	exonic	-1.44	down
chr10	44523661	44524051	391	GLYMA.10G212600	UTR3	-1.26	down
chr10	44570937	44571266	330	GLYMA.10G213200	UTR3	-1.1	down
chr10	44573586	44575000	1415	GLYMA.10G213300	exonic	-0.665	down
chr10	44577926	44578443	518	GLYMA.10G213400	UTR3	-0.581	down
chr10	44642404	44642793	390	GLYMA.10G214200	UTR3	-4.74	down
chr10	44674240	44674687	448	GLYMA.10G214700	UTR3	-2.24	down
chr10	44694153	44694364	212	GLYMA.10G214800	UTR3	-2.2	down
chr10	44709729	44710178	450	GLYMA.10G214900	UTR3	-2.96	down
chr10	44732336	44732605	270	GLYMA.10G215100	UTR3	-3.32	down
chr10	44738402	44738913	512	GLYMA.10G215300	UTR3	-1.13	down
chr10	44763289	44763769	481	GLYMA.10G215800	UTR3	-1.64	down
chr10	44792093	44792509	417	GLYMA.10G216200	UTR3	-1.91	down
chr10	44834518	44834932	415	GLYMA.10G216600	UTR3	-0.86	down
chr10	44835815	44836389	575	GLYMA.10G216700	UTR3	-0.803	down
chr10	44880362	44880722	361	GLYMA.10G217200	UTR3	-1.55	down
chr10	44919150	44919746	597	GLYMA.10G217500	UTR3	-1.01	down
chr10	44953921	44954191	271	GLYMA.10G217900	UTR3	-1.77	down
chr10	44991684	44991864	181	GLYMA.10G218000	UTR3	-1.82	down
chr10	45010492	45010852	361	GLYMA.10G218100	UTR3	-1.47	down
chr10	45023685	45024249	565	GLYMA.10G218300	UTR3	-1.57	down
chr10	45026233	45026623	391	GLYMA.10G218400	UTR3	-0.892	down
chr10	45062696	45063145	450	GLYMA.10G218800	UTR3	-1.3	down
chr10	45114689	45115127	439	GLYMA.10G219400	UTR3	-1.17	down
chr10	45126769	45127190	422	GLYMA.10G219600	UTR3	-1.3	down
chr10	45166412	45166890	479	GLYMA.10G220100	UTR3	-2.05	down
chr10	45185306	45185516	211	GLYMA.10G220400	UTR3	-1.99	down
chr10	45209848	45210349	502	GLYMA.10G220800	UTR3	-1.53	down
chr10	45273464	45274167	704	GLYMA.10G221300	UTR3	-0.801	down
chr10	45275317	45275737	421	GLYMA.10G221400	UTR3	-1.9	down
chr10	45314824	45316121	1298	GLYMA.10G221500	UTR3	-1.24	down
chr10	45321815	45322143	329	GLYMA.10G221600	UTR3	-0.724	down
chr10	45331309	45331696	388	GLYMA.10G221800	UTR3	-1.61	down
chr10	45347058	45349071	2014	GLYMA.10G222100	UTR3	-1.25	down
chr10	45398739	45398977	239	GLYMA.10G222900	UTR3	-2.81	down
chr10	45430613	45431182	570	GLYMA.10G223300	UTR3	-1.02	down
chr10	45440379	45440766	388	GLYMA.10G223400	UTR3	-1.47	down
chr10	45459697	45460515	819	GLYMA.10G223700	UTR3	-0.666	down
chr10	45493145	45493565	421	GLYMA.10G224000	UTR3	-1.22	down
chr10	45498235	45498592	358	GLYMA.10G224200	UTR3	-2.14	down
chr10	45601198	45601498	301	GLYMA.10G225300	UTR3	-1.81	down
chr10	45605419	45606297	879	GLYMA.10G225400	UTR3	-2.31	down
chr10	45638668	45639027	360	GLYMA.10G225800	UTR3	-1.54	down
chr10	45684196	45684616	421	GLYMA.10G226300	UTR3	-2.53	down
chr10	45719214	45719545	332	GLYMA.10G226700	UTR3	-2.99	down
chr10	45734041	45734371	331	GLYMA.10G226900	UTR3	-2.11	down
chr10	45760796	45761006	211	GLYMA.10G227100	UTR3	-3.88	down
chr10	45766771	45767100	330	GLYMA.10G227200	UTR3	-3.05	down
chr10	45785124	45785425	302	GLYMA.10G227300	UTR3	-3.47	down
chr10	45821418	45821946	529	GLYMA.10G227800	UTR3	-0.676	down
chr10	45958580	45959275	696	GLYMA.10G229400	UTR3	-1.53	down
chr10	45964108	45964529	422	GLYMA.10G229500	UTR3	-0.976	down
chr10	46013484	46013844	361	GLYMA.10G230000	UTR3	-2.46	down
chr10	46173701	46174862	1162	GLYMA.10G232200	UTR3	-1.38	down
chr10	46186274	46186813	540	GLYMA.10G232300	UTR3	-1.09	down
chr10	46215442	46215772	331	GLYMA.10G232600	UTR3	-1.79	down
chr10	46229339	46229878	540	GLYMA.10G232800	UTR3	-1.65	down
chr10	46237131	46237838	708	GLYMA.10G233100	UTR3	-1.12	down
chr10	46253677	46253857	181	GLYMA.10G233300	UTR3	-0.436	down
chr10	46256825	46257096	272	GLYMA.10G233400	UTR3	-2.74	down
chr10	46266327	46266896	570	GLYMA.10G233500	UTR3	-0.617	down
chr10	46296076	46296709	634	GLYMA.10G233900	UTR3	-1.7	down
chr10	46377255	46377913	659	GLYMA.10G234500	UTR3	-1.4	down
chr10	46453032	46453538	507	GLYMA.10G235100	UTR3	-1.07	down
chr10	46465180	46465595	416	GLYMA.10G235200	UTR3	-1.6	down
chr10	46529853	46530001	149	GLYMA.10G236200	UTR3	-2.12	down
chr10	46575253	46575612	360	GLYMA.10G236900	exonic	-3.77	down
chr10	46583156	46583657	502	GLYMA.10G237000	UTR3	-0.723	down
chr10	46667754	46668294	541	GLYMA.10G238100	exonic	-1.26	down
chr10	46688121	46688450	330	GLYMA.10G238300	UTR3	-1.65	down
chr10	46811401	46812179	779	GLYMA.10G239500	exonic	-1.27	down
chr10	46881003	46881391	389	GLYMA.10G240300	UTR3	-3.04	down
chr10	46881012	46881396	385	GLYMA.10G240400	UTR3	-3.11	down
chr10	46916033	46916445	413	GLYMA.10G240700	UTR3	-2.07	down
chr10	46947561	46948069	509	GLYMA.10G241000	UTR3	-0.893	down
chr10	47046038	47046448	411	GLYMA.10G242000	UTR3	-0.819	down
chr10	47068022	47068436	415	GLYMA.10G242200	UTR3	-1.49	down
chr10	47088845	47089144	300	GLYMA.10G242300	UTR3	-0.685	down
chr10	47095396	47095838	443	GLYMA.10G242500	UTR3	-1.87	down
chr10	47097815	47098651	837	GLYMA.10G242600	UTR3	-0.751	down
chr10	47155280	47155671	392	GLYMA.10G243000	UTR3	-2.51	down
chr10	47172477	47172747	271	GLYMA.10G243100	UTR3	-4.78	down
chr10	47177772	47178553	782	GLYMA.10G243200	UTR3	-1.25	down
chr10	47178035	47178563	529	GLYMA.10G243300	UTR3	-1.29	down
chr10	47194142	47194989	848	GLYMA.10G243400	UTR3	-1.98	down
chr10	47205506	47205980	475	GLYMA.10G243500	UTR3	-1.94	down
chr10	47211641	47211939	299	GLYMA.10G243600	UTR3	-2.23	down
chr10	47221905	47222761	857	GLYMA.10G243900	UTR3	-1.78	down
chr10	47242458	47242843	386	GLYMA.10G244100	UTR3	-0.943	down
chr10	47252684	47253045	362	GLYMA.10G244300	UTR3	-0.59	down
chr10	47255079	47255407	329	GLYMA.10G244400	UTR3	-1.46	down
chr10	47352402	47352639	238	GLYMA.10G244900	UTR3	-1.09	down
chr10	47375672	47376024	353	GLYMA.10G245200	UTR3	-1.32	down
chr10	47393308	47393878	571	GLYMA.10G245500	UTR3	-1.15	down
chr10	47420037	47420276	240	GLYMA.10G245700	UTR3	-2.34	down
chr10	47550709	47551250	542	GLYMA.10G247100	UTR3	-1.33	down
chr10	47635283	47636145	863	GLYMA.10G248000	UTR3	-0.357	down
chr10	47797544	47798252	709	GLYMA.10G249800	UTR3	-0.51	down
chr10	47833781	47834365	585	GLYMA.10G250100	UTR3	-1.44	down
chr10	47847754	47848053	300	GLYMA.10G250400	UTR3	-1.6	down
chr10	47861497	47862165	669	GLYMA.10G250600	UTR3	-2.04	down
chr10	47957815	47958503	689	GLYMA.10G251400	UTR3	-0.927	down
chr10	47974100	47974339	240	GLYMA.10G251600	UTR3	-1.73	down
chr10	47984364	47986778	2415	GLYMA.10G251800	UTR3	-2.39	down
chr10	48057017	48057737	721	GLYMA.10G252800	exonic	-0.957	down
chr10	48061274	48062561	1288	GLYMA.10G252900	UTR3	-2.05	down
chr10	48071743	48072221	479	GLYMA.10G253000	UTR3	-1.46	down
chr10	48087098	48087693	596	GLYMA.10G253200	UTR3	-0.647	down
chr10	48087018	48087708	691	GLYMA.10G253300	UTR3	-0.742	down
chr10	48159231	48159861	631	GLYMA.10G254400	UTR3	-3.94	down
chr10	48219679	48220724	1046	GLYMA.10G255200	UTR3	-0.863	down
chr10	48232690	48233018	329	GLYMA.10G255400	UTR3	-2.19	down
chr10	48237883	48238152	270	GLYMA.10G255500	UTR3	-1.88	down
chr10	48243693	48243874	182	GLYMA.10G255600	UTR3	-2.63	down
chr10	48272718	48273138	421	GLYMA.10G255700	UTR3	-0.718	down
chr10	48284442	48285155	714	GLYMA.10G256000	UTR3	-0.915	down
chr10	48329639	48329819	181	GLYMA.10G256500	UTR3	-1.53	down
chr10	48380502	48380891	390	GLYMA.10G257300	UTR3	-1.27	down
chr10	48400469	48400919	451	GLYMA.10G257600	UTR3	-0.679	down
chr10	48409623	48410098	476	GLYMA.10G257800	UTR3	-1.44	down
chr10	48442937	48443207	271	GLYMA.10G258000	UTR3	-3.61	down
chr10	48449625	48450042	418	GLYMA.10G258200	UTR5	-2.22	down
chr10	48461261	48461682	422	GLYMA.10G258400	UTR3	-2.08	down
chr10	48521301	48521601	301	GLYMA.10G259300	UTR3	-1.94	down
chr10	48565776	48566192	417	GLYMA.10G259900	UTR3	-1.85	down
chr10	48600369	48602886	2518	GLYMA.10G260500	UTR3	-0.794	down
chr10	48607941	48608360	420	GLYMA.10G260700	UTR3	-2.14	down
chr10	48665342	48665759	418	GLYMA.10G261600	UTR3	-0.598	down
chr10	48682406	48683003	598	GLYMA.10G261800	UTR3	-1.79	down
chr10	48692008	48692331	324	GLYMA.10G262200	UTR3	-3.95	down
chr10	48703313	48703581	269	GLYMA.10G262300	UTR3	-1.16	down
chr10	48741089	48741445	357	GLYMA.10G262800	UTR3	-1.15	down
chr10	48748260	48748849	590	GLYMA.10G262900	exonic	-1.31	down
chr10	48755828	48756821	994	GLYMA.10G263000	UTR3	-0.821	down
chr10	48770546	48770871	326	GLYMA.10G263300	UTR3	-1.39	down
chr10	48775345	48776087	743	GLYMA.10G263400	UTR3	-0.86	down
chr10	48858876	48859601	726	GLYMA.10G264300	UTR3	-1.75	down
chr10	48870195	48870495	301	GLYMA.10G264400	UTR3	-1.84	down
chr10	48877358	48877627	270	GLYMA.10G264600	UTR3	-2.06	down
chr10	48898497	48899123	627	GLYMA.10G264900	UTR3	-0.993	down
chr10	48948172	48948648	477	GLYMA.10G265800	UTR3	-1.09	down
chr10	48949693	48950394	702	GLYMA.10G265900	UTR3	-1.12	down
chr10	48964707	48965156	450	GLYMA.10G266000	UTR3	-1.34	down
chr10	48993214	48993690	477	GLYMA.10G266400	UTR3	-1.8	down
chr10	49014527	49014887	361	GLYMA.10G266900	UTR3	-2.96	down
chr10	49015642	49016179	538	GLYMA.10G267000	UTR3	-0.856	down
chr10	49016923	49017073	151	GLYMA.10G267000	UTR3	-1.52	down
chr10	49031151	49031631	481	GLYMA.10G267200	UTR3	-1.07	down
chr10	49065296	49065656	361	GLYMA.10G268000	UTR3	-0.549	down
chr10	49080357	49080894	538	GLYMA.10G268300	UTR3	-1.13	down
chr10	49112888	49113276	389	GLYMA.10G268500	UTR3	-2.38	down
chr10	49204731	49205032	302	GLYMA.10G269700	UTR3	-1.47	down
chr10	49273082	49273442	361	GLYMA.10G270400	UTR3	-1.53	down
chr10	49322673	49322910	238	GLYMA.10G271000	UTR3	-2.43	down
chr10	49331133	49331612	480	GLYMA.10G271100	UTR3	-1.09	down
chr10	49386756	49387295	540	GLYMA.10G271500	UTR3	-1.31	down
chr10	49438416	49438894	479	GLYMA.10G272200	UTR3	-0.595	down
chr10	49469913	49470271	359	GLYMA.10G272400	UTR3	-2.6	down
chr10	49538715	49539222	508	GLYMA.10G272800	UTR3	-0.99	down
chr10	49561157	49561696	540	GLYMA.10G273100	UTR3	-2.31	down
chr10	49625698	49625995	298	GLYMA.10G273600	UTR3	-1.89	down
chr10	49803270	49804237	968	GLYMA.10G275100	UTR3	-1.55	down
chr10	49818811	49819231	421	GLYMA.10G275400	UTR3	-1.57	down
chr10	49819978	49820518	541	GLYMA.10G275400	UTR3	-2.18	down
chr10	49844223	49844704	482	GLYMA.10G275800	UTR3	-1.04	down
chr10	49878351	49878739	389	GLYMA.10G276300	UTR3	-0.883	down
chr10	49884630	49885019	390	GLYMA.10G276400	UTR3	-1.15	down
chr10	49892365	49892815	451	GLYMA.10G276500	UTR3	-0.806	down
chr10	50008120	50009476	1357	GLYMA.10G277900	UTR3	-0.642	down
chr10	50019764	50020441	678	GLYMA.10G278100	UTR3	-0.98	down
chr10	50022810	50023469	660	GLYMA.10G278200	UTR3	-1.88	down
chr10	50022965	50023997	1033	GLYMA.10G278300	UTR3	-3.38	down
chr10	50045351	50045671	321	GLYMA.10G278600	UTR3	-2.26	down
chr10	50085094	50085449	356	GLYMA.10G279300	UTR3	-2.44	down
chr10	50110188	50110697	510	GLYMA.10G279400	UTR3	-1.63	down
chr10	50121342	50121612	271	GLYMA.10G279800	UTR3	-2.53	down
chr10	50135519	50136128	610	GLYMA.10G279900	UTR3	-0.764	down
chr10	50139760	50140090	331	GLYMA.10G280000	UTR3	-1.77	down
chr10	50174385	50175070	686	GLYMA.10G280600	UTR3	-2.18	down
chr10	50197978	50199555	1578	GLYMA.10G280700	UTR3	-1.65	down
chr10	50204123	50204631	509	GLYMA.10G280800	UTR3	-1.43	down
chr10	50257656	50258108	453	GLYMA.10G281400	UTR3	-1.35	down
chr10	50260656	50261043	388	GLYMA.10G281500	UTR3	-1.55	down
chr10	50266070	50266399	330	GLYMA.10G281600	UTR3	-1.68	down
chr10	50294238	50294984	747	GLYMA.10G282000	UTR3	-2.45	down
chr10	50323271	50323602	332	GLYMA.10G282400	UTR3	-3.11	down
chr10	50362958	50363464	507	GLYMA.10G282900	UTR3	-2.02	down
chr10	50376353	50377155	803	GLYMA.10G283100	UTR3	-1.19	down
chr10	50394580	50394878	299	GLYMA.10G283300	UTR3	-2.23	down
chr10	50412831	50413341	511	GLYMA.10G283400	UTR3	-0.805	down
chr10	50436943	50437267	325	GLYMA.10G283900	UTR3	-2.49	down
chr10	50441425	50441754	330	GLYMA.10G284000	UTR3	-1.15	down
chr10	50451737	50452037	301	GLYMA.10G284200	UTR3	-1.57	down
chr10	50473931	50475528	1598	GLYMA.10G284400	UTR3	-0.751	down
chr10	50531183	50531484	302	GLYMA.10G284900	UTR3	-1.75	down
chr10	50541335	50541606	272	GLYMA.10G285200	UTR3	-2.65	down
chr10	50548899	50549228	330	GLYMA.10G285300	UTR3	-3.79	down
chr10	50563882	50564270	389	GLYMA.10G285700	UTR3	-1.54	down
chr10	50591116	50591415	300	GLYMA.10G286200	UTR3	-3.45	down
chr10	50608546	50609055	510	GLYMA.10G286300	UTR3	-0.949	down
chr10	50614465	50614762	298	GLYMA.10G286400	UTR3	-3.24	down
chr10	50619714	50620159	446	GLYMA.10G286500	UTR3	-1.75	down
chr10	50670844	50671230	387	GLYMA.10G287600	UTR3	-1.23	down
chr10	50690738	50691039	302	GLYMA.10G287800	UTR3	-3.2	down
chr10	50708023	50708442	420	GLYMA.10G288200	UTR3	-1.22	down
chr10	50751341	50752452	1112	GLYMA.10G288600	UTR3	-1.05	down
chr10	50763527	50763909	383	GLYMA.10G288900	UTR3	-1.6	down
chr10	50780835	50781135	301	GLYMA.10G289300	UTR3	-1.47	down
chr10	50785591	50785918	328	GLYMA.10G289600	UTR3	-1.27	down
chr10	50816446	50816866	421	GLYMA.10G289800	UTR3	-1.17	down
chr10	50828509	50828897	389	GLYMA.10G290000	UTR3	-1.76	down
chr10	50860725	50861084	360	GLYMA.10G290400	UTR3	-4.71	down
chr10	50911210	50913215	2006	GLYMA.10G291100	UTR3	-1.16	down
chr10	50921576	50922241	666	GLYMA.10G291200	UTR3	-1.52	down
chr10	50933062	50933301	240	GLYMA.10G291400	UTR3	-2.04	down
chr10	50944692	50945735	1044	GLYMA.10G291500	UTR3	-0.679	down
chr10	50975361	50976588	1228	GLYMA.10G291800	UTR3	-1.34	down
chr10	51013453	51013783	331	GLYMA.10G292300	UTR3	-0.94	down
chr10	51030903	51031083	181	GLYMA.10G292400	UTR3	-1.71	down
chr10	51044101	51044945	845	GLYMA.10G292500	UTR3	-1.23	down
chr10	51046698	51047109	412	GLYMA.10G292600	UTR5	-1.51	down
chr10	51046672	51047120	449	GLYMA.10G292700	UTR3	-1.54	down
chr10	51069181	51069821	641	GLYMA.10G292900	UTR3	-2.82	down
chr10	51107282	51107669	388	GLYMA.10G293500	UTR3	-1.63	down
chr10	51116794	51117364	571	GLYMA.10G293800	UTR3	-1.2	down
chr10	51122577	51123141	565	GLYMA.10G293900	UTR3	-0.936	down
chr10	51133946	51134454	509	GLYMA.10G294100	UTR3	-1.04	down
chr10	51154135	51154636	502	GLYMA.10G294200	UTR3	-0.679	down
chr10	51162032	51162511	480	GLYMA.10G294300	UTR3	-1.08	down
chr10	51167973	51168273	301	GLYMA.10G294400	UTR3	-1.78	down
chr10	51168855	51169478	624	GLYMA.10G294500	UTR3	-1.7	down
chr10	51191589	51191977	389	GLYMA.10G294900	UTR3	-1.19	down
chr10	51243754	51244414	661	GLYMA.10G295100	UTR3	-1.51	down
chr10	51266870	51267380	511	GLYMA.10G295400	UTR3	-2.01	down
chr10	51279521	51279876	356	GLYMA.10G295600	UTR3	-0.316	down
chr10	51285316	51286107	792	GLYMA.10G295700	UTR3	-1.09	down
chr10	51306676	51307037	362	GLYMA.10G296200	exonic	-2.17	down
chr10	51325884	51326328	445	GLYMA.10G296500	UTR3	-0.843	down
chr10	51343314	51343582	269	GLYMA.10G296700	UTR3	-1.69	down
chr10	51356946	51357335	390	GLYMA.10G296900	UTR3	-1.13	down
chr10	51410159	51410514	356	GLYMA.10G297300	UTR3	-1.93	down
chr10	51455166	51455614	449	GLYMA.10G298000	UTR3	-1.08	down
chr10	51484391	51485786	1396	GLYMA.10G298200	UTR3	-0.576	down
chr10	51499373	51499642	270	GLYMA.10G298400	UTR3	-2.03	down
chr10	51510980	51511520	541	GLYMA.10G298700	UTR3	-1.52	down
chr10	51522028	51522446	419	GLYMA.10G298800	UTR3	-1.44	down
chr10	51534204	51534653	450	GLYMA.10G298900	UTR3	-1.82	down
chr11	10945	11455	511	GLYMA.11G000200	UTR3	-1	down
chr11	15323	16363	1041	GLYMA.11G000300	UTR3	-1.81	down
chr11	38446	38803	358	GLYMA.11G000800	UTR3	-1.96	down
chr11	56489	57505	1017	GLYMA.11G001000	UTR3	-1.74	down
chr11	73957	74281	325	GLYMA.11G001400	UTR3	-1.48	down
chr11	76019	76438	420	GLYMA.11G001500	UTR3	-1.68	down
chr11	103744	104298	555	GLYMA.11G002000	UTR3	-1.68	down
chr11	115840	116169	330	GLYMA.11G002200	UTR3	-2.86	down
chr11	135006	136091	1086	GLYMA.11G002600	UTR3	-1.39	down
chr11	233310	233670	361	GLYMA.11G003400	UTR3	-2.86	down
chr11	269498	270800	1303	GLYMA.11G003600	UTR3	-1.19	down
chr11	274131	275548	1418	GLYMA.11G003700	UTR3	-1	down
chr11	313294	313623	330	GLYMA.11G004100	UTR3	-3.42	down
chr11	315822	316656	835	GLYMA.11G004300	exonic	-1.09	down
chr11	329703	330244	542	GLYMA.11G004400	UTR3	-1.06	down
chr11	348800	349130	331	GLYMA.11G004600	UTR3	-1.71	down
chr11	368504	368921	418	GLYMA.11G004900	UTR3	-1.4	down
chr11	393473	394189	717	GLYMA.11G005100	UTR3	-1.39	down
chr11	408221	408446	226	GLYMA.11G005400	exonic	-2.01	down
chr11	416962	417262	301	GLYMA.11G005500	UTR3	-1.04	down
chr11	425705	427797	2093	GLYMA.11G005800	UTR3	-1.23	down
chr11	434459	434878	420	GLYMA.11G006000	UTR3	-1.64	down
chr11	435839	436254	416	GLYMA.11G006100	UTR3	-2.14	down
chr11	455629	455779	151	GLYMA.11G006400	UTR3	-2.25	down
chr11	465417	466025	609	GLYMA.11G006600	UTR3	-0.846	down
chr11	487572	487723	152	GLYMA.11G006900	UTR3	-1.36	down
chr11	511542	511752	211	GLYMA.11G007300	UTR3	-3.75	down
chr11	516919	517417	499	GLYMA.11G007500	UTR3	-2.55	down
chr11	550984	551338	355	GLYMA.11G007900	UTR3	-1.07	down
chr11	555643	556166	524	GLYMA.11G008100	UTR3	-1.17	down
chr11	586387	586654	268	GLYMA.11G008500	UTR3	-2.44	down
chr11	626462	626851	390	GLYMA.11G009000	UTR3	-1.33	down
chr11	645448	645955	508	GLYMA.11G009200	UTR3	-1.11	down
chr11	650471	650859	389	GLYMA.11G009300	UTR3	-1.81	down
chr11	663117	663718	602	GLYMA.11G009500	UTR3	-0.921	down
chr11	685927	687129	1203	GLYMA.11G009700	exonic	-1.45	down
chr11	695663	695930	268	GLYMA.11G009800	UTR3	-1.02	down
chr11	730694	730994	301	GLYMA.11G010400	UTR3	-2.82	down
chr11	754606	755023	418	GLYMA.11G010700	UTR3	-1.65	down
chr11	755230	755558	329	GLYMA.11G010700	UTR3	-1.68	down
chr11	760053	760560	508	GLYMA.11G010800	UTR3	-1.83	down
chr11	782642	782913	272	GLYMA.11G011100	exonic	-2.49	down
chr11	783908	784476	569	GLYMA.11G011200	UTR3	-1.22	down
chr11	792094	793111	1018	GLYMA.11G011300	UTR3	-0.683	down
chr11	794437	794825	389	GLYMA.11G011400	UTR3	-1.41	down
chr11	825683	826221	539	GLYMA.11G011700	UTR3	-1.74	down
chr11	852974	853755	782	GLYMA.11G012000	UTR3	-0.944	down
chr11	854958	855376	419	GLYMA.11G012100	UTR3	-1.34	down
chr11	880951	881491	541	GLYMA.11G012500	UTR3	-1.48	down
chr11	896014	896344	331	GLYMA.11G012800	UTR3	-1.55	down
chr11	920081	920558	478	GLYMA.11G013200	UTR3	-1.21	down
chr11	942935	943295	361	GLYMA.11G013700	UTR3	-1.48	down
chr11	968357	969632	1276	GLYMA.11G014100	UTR3	-1.19	down
chr11	1007589	1008438	850	GLYMA.11G014500	UTR3	-0.849	down
chr11	1017149	1017508	360	GLYMA.11G014600	UTR3	-1.67	down
chr11	1050935	1055088	4154	GLYMA.11G015300	exonic	-1.73	down
chr11	1068532	1068916	385	GLYMA.11G015500	UTR3	-2.03	down
chr11	1108793	1109302	510	GLYMA.11G015800	UTR3	-1.01	down
chr11	1116928	1117922	995	GLYMA.11G015900	UTR3	-2.62	down
chr11	1118119	1118599	481	GLYMA.11G016000	UTR3	-1.08	down
chr11	1178976	1179365	390	GLYMA.11G017100	UTR3	-1.91	down
chr11	1203918	1204561	644	GLYMA.11G017200	UTR3	-2.15	down
chr11	1222632	1224489	1858	GLYMA.11G017600	exonic	-1.09	down
chr11	1224605	1224957	353	GLYMA.11G017600	UTR3	-0.976	down
chr11	1234892	1235372	481	GLYMA.11G017800	UTR3	-0.463	down
chr11	1243899	1244658	760	GLYMA.11G017900	UTR3	-0.774	down
chr11	1283322	1283529	208	GLYMA.11G018300	UTR3	-1.77	down
chr11	1297757	1298448	692	GLYMA.11G018600	UTR3	-2.26	down
chr11	1317047	1317646	600	GLYMA.11G018700	UTR3	-1.7	down
chr11	1369167	1369466	300	GLYMA.11G019400	UTR3	-3.68	down
chr11	1369743	1371139	1397	GLYMA.11G019500	UTR3	-1.53	down
chr11	1412086	1413717	1632	GLYMA.11G020100	UTR3	-1.27	down
chr11	1423218	1423487	270	GLYMA.11G020200	UTR3	-3.54	down
chr11	1456464	1456913	450	GLYMA.11G020700	UTR3	-1.84	down
chr11	1492552	1493666	1115	GLYMA.11G021000	UTR3	-0.959	down
chr11	1518480	1518986	507	GLYMA.11G021400	UTR3	-1.55	down
chr11	1543912	1545045	1134	GLYMA.11G021700	UTR3	-1.09	down
chr11	1578246	1578577	332	GLYMA.11G022100	UTR3	-0.903	down
chr11	1665138	1665566	429	GLYMA.11G023200	UTR3	-0.655	down
chr11	1714696	1715295	600	GLYMA.11G023700	UTR3	-1.86	down
chr11	1724923	1725368	446	GLYMA.11G023900	UTR3	-0.969	down
chr11	1726348	1726856	509	GLYMA.11G024000	UTR3	-1.11	down
chr11	1747729	1748088	360	GLYMA.11G024700	UTR3	-1.36	down
chr11	1761161	1761489	329	GLYMA.11G024900	UTR3	-1.11	down
chr11	1881251	1881580	330	GLYMA.11G026400	UTR3	-1.47	down
chr11	1884741	1885129	389	GLYMA.11G026500	UTR3	-2.8	down
chr11	1922563	1922893	331	GLYMA.11G026700	UTR3	-1.89	down
chr11	1947016	1947840	825	GLYMA.11G027100	UTR3	-1.09	down
chr11	1963557	1964532	976	GLYMA.11G027200	UTR3	-0.88	down
chr11	2013664	2013905	242	GLYMA.11G028100	UTR3	-2.4	down
chr11	2033340	2033789	450	GLYMA.11G028400	UTR3	-1.38	down
chr11	2045796	2046185	390	GLYMA.11G028500	UTR3	-1.47	down
chr11	2051177	2051646	470	GLYMA.11G028600	UTR3	-1.65	down
chr11	2069823	2070214	392	GLYMA.11G028700	UTR3	-2.04	down
chr11	2111999	2112179	181	GLYMA.11G029100	UTR3	-2.33	down
chr11	2118453	2118694	242	GLYMA.11G029300	UTR3	-2.7	down
chr11	2136943	2137601	659	GLYMA.11G029500	UTR3	-0.985	down
chr11	2162755	2163205	451	GLYMA.11G029800	UTR3	-0.926	down
chr11	2166389	2166896	508	GLYMA.11G030000	UTR3	-1.35	down
chr11	2177715	2177924	210	GLYMA.11G030100	UTR3	-0.623	down
chr11	2201416	2202328	913	GLYMA.11G030400	UTR3	-1.44	down
chr11	2205044	2205589	546	GLYMA.11G030500	exonic	-1	down
chr11	2240549	2240939	391	GLYMA.11G031100	UTR3	-1.32	down
chr11	2267110	2267439	330	GLYMA.11G031200	UTR3	-2.16	down
chr11	2305890	2306040	151	GLYMA.11G031400	UTR3	-1.77	down
chr11	2361465	2361972	508	GLYMA.11G032300	UTR3	-1.9	down
chr11	2393124	2393535	412	GLYMA.11G032800	UTR3	-1.38	down
chr11	2394795	2395756	962	GLYMA.11G032900	UTR3	-0.968	down
chr11	2450854	2451290	437	GLYMA.11G033600	UTR3	-1.13	down
chr11	2474308	2474575	268	GLYMA.11G033800	UTR3	-1.09	down
chr11	2487006	2487213	208	GLYMA.11G034000	UTR3	-1.29	down
chr11	2523434	2524025	592	GLYMA.11G034600	exonic	-2.32	down
chr11	2524384	2524774	391	GLYMA.11G034600	UTR3	-1.4	down
chr11	2524385	2524771	387	GLYMA.11G034700	UTR3	-1.37	down
chr11	2548969	2549327	359	GLYMA.11G035200	UTR3	-1.52	down
chr11	2607264	2607709	446	GLYMA.11G036200	UTR3	-1.79	down
chr11	2648228	2648772	545	GLYMA.11G036800	UTR3	-1.36	down
chr11	2703099	2703508	410	GLYMA.11G037500	UTR3	-0.709	down
chr11	2710752	2711411	660	GLYMA.11G037700	UTR3	-0.858	down
chr11	2726157	2726484	328	GLYMA.11G037900	UTR3	-1.53	down
chr11	2761586	2761941	356	GLYMA.11G038700	UTR3	-1.65	down
chr11	2768150	2768447	298	GLYMA.11G038800	UTR3	-2.02	down
chr11	2792860	2793468	609	GLYMA.11G039200	UTR3	-1.25	down
chr11	2917514	2918204	691	GLYMA.11G039900	UTR3	-1.33	down
chr11	2971154	2971565	412	GLYMA.11G040400	UTR3	-1.71	down
chr11	2988122	2988541	420	GLYMA.11G040800	UTR3	-2.1	down
chr11	2991247	2991633	387	GLYMA.11G040900	UTR3	-1.28	down
chr11	2995261	2995647	387	GLYMA.11G041100	UTR3	-2.6	down
chr11	3032077	3032468	392	GLYMA.11G041400	UTR3	-2.22	down
chr11	3052542	3052840	299	GLYMA.11G041800	UTR3	-1.69	down
chr11	3088493	3088853	361	GLYMA.11G042100	UTR3	-1.87	down
chr11	3088475	3088864	390	GLYMA.11G042100	UTR3	-1.72	down
chr11	3090091	3090795	705	GLYMA.11G042200	UTR3	-0.679	down
chr11	3107427	3107900	474	GLYMA.11G042400	UTR3	-0.86	down
chr11	3125723	3125987	265	GLYMA.11G042700	UTR3	-1.93	down
chr11	3193509	3193808	300	GLYMA.11G043300	UTR3	-1.14	down
chr11	3194951	3195219	269	GLYMA.11G043400	UTR3	-0.505	down
chr11	3294382	3294591	210	GLYMA.11G044600	UTR3	-1.33	down
chr11	3349480	3350189	710	GLYMA.11G045300	UTR3	-0.657	down
chr11	3455536	3455834	299	GLYMA.11G046100	UTR3	-1.26	down
chr11	3461865	3462075	211	GLYMA.11G046200	UTR3	-3.22	down
chr11	3464404	3464701	298	GLYMA.11G046300	UTR3	-1.37	down
chr11	3504256	3504766	511	GLYMA.11G046900	UTR3	-2.26	down
chr11	3520090	3520509	420	GLYMA.11G047000	UTR3	-1.78	down
chr11	3540050	3540712	663	GLYMA.11G047300	UTR3	-2.36	down
chr11	3541972	3542238	267	GLYMA.11G047400	UTR3	-1.05	down
chr11	3590737	3591360	624	GLYMA.11G048200	UTR3	-1.64	down
chr11	3653912	3654208	297	GLYMA.11G048700	UTR3	-1.28	down
chr11	3690903	3691263	361	GLYMA.11G048900	UTR3	-2.69	down
chr11	3747255	3747794	540	GLYMA.11G049900	UTR3	-0.913	down
chr11	3770790	3771565	776	GLYMA.11G050300	UTR3	-1.62	down
chr11	3837133	3837609	477	GLYMA.11G051400	UTR3	-0.772	down
chr11	3844580	3844849	270	GLYMA.11G051500	UTR3	-1.58	down
chr11	3954338	3954727	390	GLYMA.11G052500	UTR3	-0.981	down
chr11	3974261	3974797	537	GLYMA.11G052800	UTR3	-1.05	down
chr11	3996167	3996376	210	GLYMA.11G053100	UTR3	-1.74	down
chr11	4006413	4007224	812	GLYMA.11G053300	UTR3	-1.12	down
chr11	4027614	4027733	120	GLYMA.11G053600	exonic	-5.02	down
chr11	4029690	4030260	571	GLYMA.11G053700	UTR3	-0.983	down
chr11	4051702	4052090	389	GLYMA.11G053800	UTR3	-0.815	down
chr11	4070721	4071266	546	GLYMA.11G054000	UTR3	-1.24	down
chr11	4092594	4092864	271	GLYMA.11G054200	UTR3	-2.36	down
chr11	4130577	4131591	1015	GLYMA.11G054800	UTR3	-0.793	down
chr11	4131890	4132281	392	GLYMA.11G054800	UTR3	-0.886	down
chr11	4131049	4131616	568	GLYMA.11G054900	UTR3	-0.883	down
chr11	4131883	4132272	390	GLYMA.11G054900	UTR3	-0.88	down
chr11	4190114	4190409	296	GLYMA.11G055400	UTR3	-1.82	down
chr11	4200314	4200700	387	GLYMA.11G055600	UTR3	-1.26	down
chr11	4215672	4216150	479	GLYMA.11G055700	UTR3	-2.01	down
chr11	4234596	4235016	421	GLYMA.11G056000	UTR3	-1.14	down
chr11	4260492	4260890	399	GLYMA.11G056400	exonic	-1.31	down
chr11	4309060	4309566	507	GLYMA.11G057000	UTR3	-1.35	down
chr11	4390108	4390372	265	GLYMA.11G058200	UTR3	-0.465	down
chr11	4417655	4418045	391	GLYMA.11G058500	UTR3	-2.6	down
chr11	4451888	4452776	889	GLYMA.11G058800	UTR3	-0.884	down
chr11	4515415	4515744	330	GLYMA.11G059700	UTR3	-3.09	down
chr11	4547491	4547881	391	GLYMA.11G060200	UTR3	-2.11	down
chr11	4547487	4547878	392	GLYMA.11G060300	UTR3	-2.03	down
chr11	4565274	4565690	417	GLYMA.11G060600	UTR3	-1.81	down
chr11	4571989	4572109	121	GLYMA.11G060800	UTR3	-2.06	down
chr11	4592838	4593138	301	GLYMA.11G061300	UTR3	-1.01	down
chr11	4597107	4597317	211	GLYMA.11G061400	UTR3	-2.11	down
chr11	4624544	4624874	331	GLYMA.11G061700	UTR3	-0.917	down
chr11	4676590	4677280	691	GLYMA.11G062100	UTR3	-0.831	down
chr11	4694686	4695134	449	GLYMA.11G062300	UTR3	-1.61	down
chr11	4800610	4800907	298	GLYMA.11G063500	UTR3	-1.41	down
chr11	4851075	4851345	271	GLYMA.11G064300	UTR3	-1.76	down
chr11	4870743	4871188	446	GLYMA.11G064500	UTR3	-2.15	down
chr11	4920939	4922192	1254	GLYMA.11G065000	UTR3	-0.57	down
chr11	5015895	5016160	266	GLYMA.11G066800	UTR3	-1.7	down
chr11	5042712	5043131	420	GLYMA.11G067300	UTR3	-0.505	down
chr11	5098934	5100907	1974	GLYMA.11G067800	UTR3	-1.04	down
chr11	5133200	5133588	389	GLYMA.11G068300	UTR3	-2.2	down
chr11	5141439	5141819	381	GLYMA.11G068500	UTR3	-1.1	down
chr11	5217848	5218207	360	GLYMA.11G069400	UTR3	-1.6	down
chr11	5251969	5252830	862	GLYMA.11G070100	UTR3	-1.35	down
chr11	5296283	5296932	650	GLYMA.11G070900	UTR3	-1.49	down
chr11	5324471	5325723	1253	GLYMA.11G071400	UTR3	-1.84	down
chr11	5378022	5378472	451	GLYMA.11G072100	UTR3	-1.08	down
chr11	5450025	5450315	291	GLYMA.11G073000	UTR3	-2.27	down
chr11	5479500	5480125	626	GLYMA.11G073400	UTR3	-1.69	down
chr11	5515356	5515745	390	GLYMA.11G073900	UTR3	-0.793	down
chr11	5548853	5549528	676	GLYMA.11G074400	UTR3	-1.18	down
chr11	5563682	5564161	480	GLYMA.11G074600	UTR3	-0.38	down
chr11	5586497	5586857	361	GLYMA.11G074800	UTR3	-2.36	down
chr11	5593154	5593907	754	GLYMA.11G074900	UTR3	-1.36	down
chr11	5615252	5615672	421	GLYMA.11G075100	UTR3	-1.07	down
chr11	5629237	5629537	301	GLYMA.11G075300	UTR3	-1.3	down
chr11	5688403	5689001	599	GLYMA.11G076000	UTR3	-0.205	down
chr11	5739234	5739708	475	GLYMA.11G076600	UTR3	-1.34	down
chr11	5782419	5783272	854	GLYMA.11G077000	UTR3	-1.16	down
chr11	5801329	5801540	212	GLYMA.11G077300	UTR3	-2.21	down
chr11	5840651	5841370	720	GLYMA.11G077600	UTR3	-1.51	down
chr11	5874317	5874647	331	GLYMA.11G078000	UTR3	-1.4	down
chr11	5882529	5883528	1000	GLYMA.11G078100	UTR3	-0.967	down
chr11	5945126	5945544	419	GLYMA.11G079100	UTR3	-1.74	down
chr11	5985217	5985576	360	GLYMA.11G079500	UTR3	-0.571	down
chr11	5989112	5989759	648	GLYMA.11G079600	UTR3	-1.54	down
chr11	6018319	6019039	721	GLYMA.11G080100	UTR3	-0.553	down
chr11	6045519	6045819	301	GLYMA.11G080500	UTR3	-1.05	down
chr11	6102655	6103135	481	GLYMA.11G081200	UTR3	-1.48	down
chr11	6130561	6131012	452	GLYMA.11G081600	UTR3	-1.32	down
chr11	6146723	6147082	360	GLYMA.11G081800	UTR3	-1.86	down
chr11	6183922	6184546	625	GLYMA.11G082200	UTR3	-1.86	down
chr11	6186016	6186407	392	GLYMA.11G082300	UTR3	-1.16	down
chr11	6201262	6201498	237	GLYMA.11G082500	UTR3	-1.31	down
chr11	6228395	6229264	870	GLYMA.11G082800	UTR3	-0.592	down
chr11	6324488	6325155	668	GLYMA.11G084100	UTR3	-1.49	down
chr11	6373209	6373389	181	GLYMA.11G084700	UTR3	-2.31	down
chr11	6374137	6374677	541	GLYMA.11G084700	UTR3	-1.06	down
chr11	6443736	6444095	360	GLYMA.11G085700	UTR3	-1.51	down
chr11	6483914	6484453	540	GLYMA.11G086100	UTR3	-2.16	down
chr11	6485671	6486170	500	GLYMA.11G086200	UTR3	-1.52	down
chr11	6501847	6502028	182	GLYMA.11G086400	UTR3	-1.59	down
chr11	6505945	6506362	418	GLYMA.11G086500	UTR3	-1.67	down
chr11	6562645	6563700	1056	GLYMA.11G087400	UTR3	-1.27	down
chr11	6597652	6598130	479	GLYMA.11G087700	UTR3	-1.59	down
chr11	6658509	6662116	3608	GLYMA.11G088200	UTR3	-0.668	down
chr11	6700090	6700783	694	GLYMA.11G088600	UTR3	-0.737	down
chr11	6786603	6786813	211	GLYMA.11G089600	UTR3	-2.43	down
chr11	6794317	6794616	300	GLYMA.11G089800	UTR3	-1.51	down
chr11	6800665	6800843	179	GLYMA.11G089900	UTR3	-3.44	down
chr11	6813477	6813924	448	GLYMA.11G090100	UTR3	-2.27	down
chr11	6855414	6855564	151	GLYMA.11G090300	UTR3	-4.58	down
chr11	6856430	6858011	1582	GLYMA.11G090400	UTR3	-1.69	down
chr11	6860661	6861195	535	GLYMA.11G090500	UTR3	-2.25	down
chr11	6865354	6865998	645	GLYMA.11G090700	UTR3	-1.58	down
chr11	6943218	6943767	550	GLYMA.11G091800	exonic	-1.9	down
chr11	6979355	6979534	180	GLYMA.11G092100	UTR3	-1.06	down
chr11	7006517	7007057	541	GLYMA.11G092200	UTR3	-0.785	down
chr11	7011712	7012159	448	GLYMA.11G092300	UTR3	-0.592	down
chr11	7017379	7017766	388	GLYMA.11G092500	UTR3	-3.54	down
chr11	7023911	7024061	151	GLYMA.11G092600	UTR3	-2.07	down
chr11	7042541	7042868	328	GLYMA.11G092900	UTR3	-1.09	down
chr11	7047290	7049581	2292	GLYMA.11G093000	UTR3	-0.607	down
chr11	7065523	7066092	570	GLYMA.11G093200	UTR3	-1.77	down
chr11	7140982	7141515	534	GLYMA.11G094000	UTR3	-1.53	down
chr11	7151740	7152190	451	GLYMA.11G094200	UTR3	-1.03	down
chr11	7153147	7153818	672	GLYMA.11G094300	UTR3	-1.27	down
chr11	7170614	7171090	477	GLYMA.11G094400	UTR3	-0.404	down
chr11	7190691	7191140	450	GLYMA.11G094700	UTR3	-2.74	down
chr11	7236081	7236530	450	GLYMA.11G095400	UTR3	-1.23	down
chr11	7299740	7300101	362	GLYMA.11G096100	UTR3	-1.63	down
chr11	7324860	7325366	507	GLYMA.11G096200	UTR3	-0.396	down
chr11	7325984	7326302	319	GLYMA.11G096300	UTR3	-0.692	down
chr11	7347914	7348304	391	GLYMA.11G096400	UTR3	-0.896	down
chr11	7412304	7412601	298	GLYMA.11G097100	UTR3	-1.1	down
chr11	7458537	7459392	856	GLYMA.11G098000	UTR3	-1.38	down
chr11	7476017	7476551	535	GLYMA.11G098300	UTR3	-1.4	down
chr11	7499785	7500145	361	GLYMA.11G098600	UTR3	-1.6	down
chr11	7525632	7527022	1391	GLYMA.11G099000	UTR3	-1.55	down
chr11	7529266	7529653	388	GLYMA.11G099100	UTR3	-2.07	down
chr11	7539392	7539719	328	GLYMA.11G099200	UTR3	-1.78	down
chr11	7540845	7541475	631	GLYMA.11G099300	UTR3	-0.691	down
chr11	7545959	7546498	540	GLYMA.11G099500	UTR3	-1.46	down
chr11	7575097	7575540	444	GLYMA.11G099900	UTR3	-2.03	down
chr11	7601970	7602300	331	GLYMA.11G100300	UTR3	-1.04	down
chr11	7619005	7619426	422	GLYMA.11G100400	UTR3	-1.67	down
chr11	7619905	7620116	212	GLYMA.11G100400	UTR3	-1.6	down
chr11	7624578	7625590	1013	GLYMA.11G100700	UTR3	-1.06	down
chr11	7629147	7629533	387	GLYMA.11G100800	UTR3	-0.842	down
chr11	7656793	7657301	509	GLYMA.11G101400	UTR3	-1.11	down
chr11	7697788	7698620	833	GLYMA.11G101600	UTR3	-1.85	down
chr11	7699757	7700971	1215	GLYMA.11G101700	UTR3	-0.633	down
chr11	7730706	7731451	746	GLYMA.11G102000	UTR3	-1.94	down
chr11	7778180	7778627	448	GLYMA.11G102200	UTR3	-1.02	down
chr11	7783089	7783666	578	GLYMA.11G102300	UTR3	-2.17	down
chr11	7807318	7807498	181	GLYMA.11G102800	UTR3	-1.56	down
chr11	7857868	7858438	571	GLYMA.11G103500	UTR3	-1.49	down
chr11	7873711	7874096	386	GLYMA.11G103700	UTR3	-0.445	down
chr11	7880638	7881147	510	GLYMA.11G103800	UTR3	-2.1	down
chr11	7902524	7904488	1965	GLYMA.11G104100	UTR3	-0.529	down
chr11	7911515	7912185	671	GLYMA.11G104200	UTR3	-0.952	down
chr11	7912332	7912631	300	GLYMA.11G104200	UTR3	-1.21	down
chr11	7913376	7915135	1760	GLYMA.11G104300	UTR3	-0.972	down
chr11	7970330	7970661	332	GLYMA.11G105000	UTR3	-2.75	down
chr11	8077981	8078489	509	GLYMA.11G106100	UTR3	-1.5	down
chr11	8113965	8114320	356	GLYMA.11G106400	UTR3	-0.75	down
chr11	8119556	8120007	452	GLYMA.11G106500	UTR3	-2.72	down
chr11	8176570	8176956	387	GLYMA.11G107200	UTR3	-1.48	down
chr11	8206296	8207166	871	GLYMA.11G107500	UTR3	-1.09	down
chr11	8227773	8228129	357	GLYMA.11G107700	UTR3	-1.85	down
chr11	8231419	8231508	90	GLYMA.11G107800	UTR3	-2.64	down
chr11	8247163	8247611	449	GLYMA.11G108100	UTR3	-1.08	down
chr11	8276483	8277227	745	GLYMA.11G108500	UTR3	-0.752	down
chr11	8294534	8294947	414	GLYMA.11G108800	UTR3	-1.46	down
chr11	8302151	8302570	420	GLYMA.11G108900	UTR3	-1.86	down
chr11	8308084	8308529	446	GLYMA.11G109000	UTR3	-2.49	down
chr11	8340425	8340932	508	GLYMA.11G109400	UTR3	-1.24	down
chr11	8368229	8368739	511	GLYMA.11G109800	UTR3	-1.27	down
chr11	8388553	8389151	599	GLYMA.11G110000	UTR3	-1.96	down
chr11	8397164	8397402	239	GLYMA.11G110100	UTR3	-1.82	down
chr11	8402143	8402680	538	GLYMA.11G110300	UTR3	-1.66	down
chr11	8417833	8418222	390	GLYMA.11G110400	UTR3	-2.48	down
chr11	8431332	8431780	449	GLYMA.11G110600	UTR3	-0.772	down
chr11	8480783	8482509	1727	GLYMA.11G111000	UTR3	-1.77	down
chr11	8482999	8483419	421	GLYMA.11G111100	UTR3	-0.661	down
chr11	8494290	8494830	541	GLYMA.11G111100	UTR5	-1.46	down
chr11	8496806	8497226	421	GLYMA.11G111100	UTR5	-0.492	down
chr11	8496825	8497244	420	GLYMA.11G111100	UTR5	-0.477	down
chr11	8494294	8494832	539	GLYMA.11G111300	UTR3	-1.46	down
chr11	8511010	8511842	833	GLYMA.11G111600	UTR3	-0.86	down
chr11	8521306	8521636	331	GLYMA.11G111800	UTR3	-1.32	down
chr11	8532342	8532670	329	GLYMA.11G111900	UTR3	-2.12	down
chr11	8534993	8535438	446	GLYMA.11G112000	UTR3	-0.74	down
chr11	8555030	8555269	240	GLYMA.11G112100	UTR3	-0.948	down
chr11	8564493	8565093	601	GLYMA.11G112200	UTR3	-2.73	down
chr11	8564750	8565105	356	GLYMA.11G112300	UTR3	-2.39	down
chr11	8600924	8601432	509	GLYMA.11G112600	UTR3	-0.778	down
chr11	8624430	8625196	767	GLYMA.11G112700	UTR3	-2.02	down
chr11	8684699	8685149	451	GLYMA.11G113400	UTR3	-1.24	down
chr11	8688296	8688534	239	GLYMA.11G113500	UTR3	-2.24	down
chr11	8692965	8693265	301	GLYMA.11G113600	UTR3	-1.86	down
chr11	8700590	8700947	358	GLYMA.11G113800	UTR3	-0.927	down
chr11	8710079	8710559	481	GLYMA.11G114000	UTR5	-1.5	down
chr11	8710017	8710556	540	GLYMA.11G114000	UTR5	-1.47	down
chr11	8752939	8753644	706	GLYMA.11G114600	UTR3	-0.986	down
chr11	8795879	8797091	1213	GLYMA.11G115000	UTR3	-0.489	down
chr11	8875743	8876074	332	GLYMA.11G116700	UTR3	-1.27	down
chr11	8951593	8951714	122	GLYMA.11G117700	UTR3	-4.42	down
chr11	8968730	8969060	331	GLYMA.11G118100	UTR3	-2.89	down
chr11	8983457	8983783	327	GLYMA.11G118200	UTR3	-1.84	down
chr11	8991546	8992141	596	GLYMA.11G118300	UTR3	-1.6	down
chr11	9008003	9008807	805	GLYMA.11G118600	UTR3	-2.14	down
chr11	9026742	9027133	392	GLYMA.11G118800	UTR3	-1.55	down
chr11	9028385	9028595	211	GLYMA.11G118900	UTR3	-1.19	down
chr11	9141388	9141779	392	GLYMA.11G119800	UTR3	-1.16	down
chr11	9181550	9182926	1377	GLYMA.11G120300	UTR3	-1.07	down
chr11	9200596	9200896	301	GLYMA.11G120600	exonic	-1.92	down
chr11	9220870	9221288	419	GLYMA.11G120700	UTR3	-1.71	down
chr11	9227110	9228246	1137	GLYMA.11G120800	UTR3	-1.22	down
chr11	9227121	9228558	1438	GLYMA.11G120900	UTR3	-1.06	down
chr11	9249055	9249414	360	GLYMA.11G121100	UTR3	-1.29	down
chr11	9295581	9295939	359	GLYMA.11G121600	UTR3	-1.33	down
chr11	9343773	9344132	360	GLYMA.11G122500	UTR3	-1.48	down
chr11	9393680	9394190	511	GLYMA.11G123500	UTR3	-1.66	down
chr11	9478446	9479096	651	GLYMA.11G124800	UTR3	-0.618	down
chr11	9490489	9490819	331	GLYMA.11G124900	UTR3	-0.483	down
chr11	9491161	9491401	241	GLYMA.11G125000	UTR3	-1.02	down
chr11	9555913	9556181	269	GLYMA.11G125700	UTR3	-2.3	down
chr11	9585593	9588340	2748	GLYMA.11G126100	UTR3	-0.44	down
chr11	9595465	9595913	449	GLYMA.11G126200	UTR3	-1.4	down
chr11	9622244	9622720	477	GLYMA.11G126500	UTR3	-1.45	down
chr11	9637066	9637636	571	GLYMA.11G126600	UTR3	-1.08	down
chr11	9658979	9659517	539	GLYMA.11G127100	UTR3	-2.71	down
chr11	9660433	9660979	547	GLYMA.11G127200	UTR3	-0.923	down
chr11	9674795	9675244	450	GLYMA.11G127400	UTR3	-1.94	down
chr11	9719084	9719531	448	GLYMA.11G127900	UTR3	-1.72	down
chr11	9738298	9738687	390	GLYMA.11G128000	UTR3	-0.689	down
chr11	9745552	9746180	629	GLYMA.11G128100	UTR3	-1.42	down
chr11	9782966	9783497	532	GLYMA.11G128700	UTR3	-1.58	down
chr11	9795350	9795946	597	GLYMA.11G129000	UTR3	-1.69	down
chr11	9903922	9904369	448	GLYMA.11G130200	UTR3	-1.79	down
chr11	9984026	9984433	408	GLYMA.11G130800	UTR3	-2.78	down
chr11	10119458	10119997	540	GLYMA.11G132000	UTR3	-1.79	down
chr11	10134726	10135026	301	GLYMA.11G132300	UTR3	-0.873	down
chr11	10165117	10165535	419	GLYMA.11G132700	UTR3	-1.75	down
chr11	10212933	10213321	389	GLYMA.11G133600	UTR3	-0.898	down
chr11	10212920	10213489	570	GLYMA.11G133600	UTR3	-0.904	down
chr11	10233183	10233632	450	GLYMA.11G133800	UTR3	-1.85	down
chr11	10243585	10243944	360	GLYMA.11G134000	UTR3	-0.814	down
chr11	10292697	10293111	415	GLYMA.11G134900	UTR3	-2.29	down
chr11	10296133	10296492	360	GLYMA.11G135100	UTR3	-1.52	down
chr11	10308676	10308824	149	GLYMA.11G135400	UTR3	-3.81	down
chr11	10319980	10320335	356	GLYMA.11G135700	UTR3	-1.66	down
chr11	10350200	10350944	745	GLYMA.11G136100	UTR3	-2.35	down
chr11	10375349	10375858	510	GLYMA.11G136700	UTR3	-1.58	down
chr11	10397157	10397515	359	GLYMA.11G137000	UTR3	-1.49	down
chr11	10415695	10416380	686	GLYMA.11G137100	UTR3	-0.631	down
chr11	10452750	10453140	391	GLYMA.11G137400	UTR3	-1.7	down
chr11	10484856	10485155	300	GLYMA.11G137700	UTR3	-3.44	down
chr11	10549567	10550045	479	GLYMA.11G138700	UTR3	-1.26	down
chr11	10560503	10561012	510	GLYMA.11G138800	UTR3	-1.78	down
chr11	10571378	10571912	535	GLYMA.11G138900	UTR3	-0.595	down
chr11	10608483	10608903	421	GLYMA.11G139300	UTR3	-1.05	down
chr11	10616134	10616458	325	GLYMA.11G139400	UTR3	-2.76	down
chr11	10638021	10638409	389	GLYMA.11G139600	UTR3	-1.59	down
chr11	10638025	10638414	390	GLYMA.11G139700	UTR3	-1.73	down
chr11	10681523	10681853	331	GLYMA.11G140100	UTR3	-1.87	down
chr11	10767574	10767782	209	GLYMA.11G140900	exonic	-1.88	down
chr11	10768224	10769575	1352	GLYMA.11G140900	UTR3	-0.888	down
chr11	10787813	10788473	661	GLYMA.11G141200	UTR3	-1.54	down
chr11	10802101	10802431	331	GLYMA.11G141400	UTR3	-1.85	down
chr11	10803075	10803196	122	GLYMA.11G141500	UTR3	-1.39	down
chr11	10859633	10860078	446	GLYMA.11G142300	UTR3	-2.13	down
chr11	10892667	10893113	447	GLYMA.11G142700	UTR3	-1.26	down
chr11	10923370	10923729	360	GLYMA.11G143000	UTR3	-0.751	down
chr11	10929222	10931687	2466	GLYMA.11G143200	UTR3	-1.76	down
chr11	10951974	10952331	358	GLYMA.11G143400	UTR3	-2.2	down
chr11	10981843	10982465	623	GLYMA.11G143900	UTR3	-1.06	down
chr11	11172398	11173223	826	GLYMA.11G145300	UTR3	-1.09	down
chr11	11178238	11178803	566	GLYMA.11G145400	UTR3	-1.81	down
chr11	11198980	11199340	361	GLYMA.11G145500	UTR3	-1.68	down
chr11	11225978	11226518	541	GLYMA.11G145700	UTR3	-1.69	down
chr11	11229160	11229607	448	GLYMA.11G145800	UTR3	-1.04	down
chr11	11249287	11249555	269	GLYMA.11G145900	UTR3	-1.2	down
chr11	11288955	11289195	241	GLYMA.11G146300	UTR3	-0.828	down
chr11	11318061	11318478	418	GLYMA.11G146800	UTR3	-2.49	down
chr11	11330069	11330395	327	GLYMA.11G147000	UTR3	-1.35	down
chr11	11339635	11340081	447	GLYMA.11G147100	UTR3	-1.7	down
chr11	11351964	11352502	539	GLYMA.11G147200	UTR3	-0.799	down
chr11	11371742	11372070	329	GLYMA.11G147400	UTR3	-1.4	down
chr11	11489865	11490338	474	GLYMA.11G148900	UTR3	-1.65	down
chr11	11634709	11635009	301	GLYMA.11G149400	UTR3	-4.75	down
chr11	11642937	11643266	330	GLYMA.11G149600	UTR3	-1.88	down
chr11	11647214	11647844	631	GLYMA.11G149700	UTR3	-1.34	down
chr11	11698083	11698383	301	GLYMA.11G149900	UTR3	-0.834	down
chr11	11951920	11952274	355	GLYMA.11G151300	UTR3	-0.299	down
chr11	11960294	11960594	301	GLYMA.11G151400	UTR3	-2.48	down
chr11	12130218	12130577	360	GLYMA.11G152400	UTR3	-2.75	down
chr11	12331850	12332657	808	GLYMA.11G153400	UTR3	-1.52	down
chr11	12363744	12364102	359	GLYMA.11G153500	UTR3	-1.31	down
chr11	12389348	12389763	416	GLYMA.11G153900	UTR3	-1.36	down
chr11	12528968	12530257	1290	GLYMA.11G154700	UTR3	-0.539	down
chr11	13561460	13561818	359	GLYMA.11G156300	UTR3	-1.73	down
chr11	13713661	13714071	411	GLYMA.11G156500	UTR3	-1.55	down
chr11	14095876	14096207	332	GLYMA.11G157700	UTR3	-1.64	down
chr11	14104788	14105329	542	GLYMA.11G157900	UTR3	-1.46	down
chr11	14108177	14108958	782	GLYMA.11G157900	UTR3	-0.767	down
chr11	14115734	14115885	152	GLYMA.11G157900	UTR3	-1.37	down
chr11	14142594	14142925	332	GLYMA.11G158200	UTR3	-1.02	down
chr11	14178947	14179774	828	GLYMA.11G158500	UTR3	-0.606	down
chr11	14651355	14651714	360	GLYMA.11G160100	UTR3	-3.29	down
chr11	14666351	14667186	836	GLYMA.11G160300	UTR3	-0.936	down
chr11	14703837	14704525	689	GLYMA.11G160400	UTR3	-1.09	down
chr11	14879209	14879537	329	GLYMA.11G161400	UTR3	-4.14	down
chr11	14895006	14895336	331	GLYMA.11G161500	UTR3	-2.28	down
chr11	15242126	15242363	238	GLYMA.11G163000	UTR3	-3.46	down
chr11	15436535	15436863	329	GLYMA.11G163900	UTR3	-1.21	down
chr11	15445711	15446041	331	GLYMA.11G164100	UTR3	-2.63	down
chr11	15565564	15565890	327	GLYMA.11G164400	UTR3	-1.11	down
chr11	15648078	15648580	503	GLYMA.11G164700	UTR3	-1.19	down
chr11	15718043	15718579	537	GLYMA.11G165000	exonic	-1.35	down
chr11	15780605	15781022	418	GLYMA.11G165600	UTR3	-1.35	down
chr11	15948632	15948932	301	GLYMA.11G166100	UTR3	-1.25	down
chr11	16205185	16205514	330	GLYMA.11G166900	UTR3	-3.12	down
chr11	16333788	16334148	361	GLYMA.11G167300	UTR3	-1.3	down
chr11	17277632	17278082	451	GLYMA.11G168600	UTR3	-0.907	down
chr11	18079788	18080088	301	GLYMA.11G169900	UTR3	-2.24	down
chr11	18313707	18314237	531	GLYMA.11G170700	exonic	-2.43	down
chr11	18343597	18345724	2128	GLYMA.11G170800	UTR3	-1.9	down
chr11	18345481	18345721	241	GLYMA.11G170900	UTR3	-1.73	down
chr11	18904056	18904413	358	GLYMA.11G173700	UTR3	-0.759	down
chr11	19234533	19235404	872	GLYMA.11G175200	UTR3	-0.779	down
chr11	19262470	19262769	300	GLYMA.11G175500	UTR3	-1.46	down
chr11	19711569	19714297	2729	GLYMA.11G175700	UTR3	-1.22	down
chr11	20339854	20340152	299	GLYMA.11G175800	UTR3	-0.578	down
chr11	20356428	20356843	416	GLYMA.11G176000	UTR3	-1.72	down
chr11	23620336	23620694	359	GLYMA.11G178400	UTR3	-4.57	down
chr11	24498541	24499018	478	GLYMA.11G179400	UTR3	-0.827	down
chr11	24531707	24532007	301	GLYMA.11G179600	UTR3	-1.16	down
chr11	24583292	24583649	358	GLYMA.11G180100	UTR3	-1.48	down
chr11	24583863	24584127	265	GLYMA.11G180200	UTR3	-1.31	down
chr11	24768634	24768959	326	GLYMA.11G180900	UTR3	-1.92	down
chr11	24770459	24770699	241	GLYMA.11G181000	UTR3	-3.01	down
chr11	24778180	24778417	238	GLYMA.11G181100	UTR3	-0.689	down
chr11	24843055	24843565	511	GLYMA.11G181300	UTR3	-1.09	down
chr11	24902696	24903374	679	GLYMA.11G181900	UTR3	-1.95	down
chr11	24987944	24988393	450	GLYMA.11G182300	UTR3	-0.792	down
chr11	24989699	24989790	92	GLYMA.11G182400	UTR3	-1.74	down
chr11	24989697	24989818	122	GLYMA.11G182400	UTR3	-2.01	down
chr11	24989698	24989789	92	GLYMA.11G182400	UTR3	-1.74	down
chr11	24998932	24999261	330	GLYMA.11G182600	UTR3	-2.66	down
chr11	25051982	25052549	568	GLYMA.11G182800	UTR3	-2.13	down
chr11	25067740	25068879	1140	GLYMA.11G183100	UTR3	-1.08	down
chr11	25085200	25085501	302	GLYMA.11G183300	UTR3	-1.06	down
chr11	25137368	25137606	239	GLYMA.11G183600	UTR3	-3.33	down
chr11	25163525	25163916	392	GLYMA.11G183800	UTR3	-1.48	down
chr11	25260046	25260406	361	GLYMA.11G184500	UTR3	-1.19	down
chr11	25265162	25266965	1804	GLYMA.11G184600	UTR3	-1.72	down
chr11	25351405	25351496	92	GLYMA.11G185100	UTR3	-2	down
chr11	25416976	25417365	390	GLYMA.11G185500	UTR3	-1.42	down
chr11	25640964	25641234	271	GLYMA.11G186600	UTR3	-2.94	down
chr11	25936432	25936821	390	GLYMA.11G187400	UTR3	-1.28	down
chr11	25943217	25943785	569	GLYMA.11G187500	UTR3	-0.842	down
chr11	25970459	25970910	452	GLYMA.11G187900	UTR3	-1.37	down
chr11	26049642	26050059	418	GLYMA.11G188800	UTR3	-1.31	down
chr11	26169220	26170631	1412	GLYMA.11G189600	UTR3	-0.404	down
chr11	26276527	26276857	331	GLYMA.11G190200	UTR3	-1.17	down
chr11	26325441	26325711	271	GLYMA.11G190600	UTR3	-2.3	down
chr11	26329001	26329331	331	GLYMA.11G190700	UTR3	-1.75	down
chr11	26359105	26359492	388	GLYMA.11G190800	UTR3	-2.51	down
chr11	26361841	26362201	361	GLYMA.11G190900	UTR3	-1.96	down
chr11	26383045	26383671	627	GLYMA.11G191000	UTR3	-0.6	down
chr11	26430589	26431037	449	GLYMA.11G191100	UTR3	-1.27	down
chr11	26539292	26539529	238	GLYMA.11G192100	UTR3	-1.67	down
chr11	26541499	26541769	271	GLYMA.11G192200	UTR3	-1.75	down
chr11	26548498	26548949	452	GLYMA.11G192300	UTR3	-1.67	down
chr11	26567632	26567691	60	GLYMA.11G192500	UTR3	-2.73	down
chr11	26591331	26593122	1792	GLYMA.11G192700	UTR3	-1.38	down
chr11	26613091	26613391	301	GLYMA.11G193000	UTR3	-1.71	down
chr11	26661776	26662077	302	GLYMA.11G193400	UTR3	-1.66	down
chr11	26780867	26781281	415	GLYMA.11G194300	UTR3	-1.83	down
chr11	26859189	26859430	242	GLYMA.11G194900	UTR3	-3.14	down
chr11	26867027	26867888	862	GLYMA.11G195100	UTR3	-1.04	down
chr11	26934133	26934463	331	GLYMA.11G195800	exonic	-1.8	down
chr11	26969807	26970075	269	GLYMA.11G195900	UTR3	-0.65	down
chr11	27136924	27137314	391	GLYMA.11G196900	UTR3	-1.9	down
chr11	27717358	27717778	421	GLYMA.11G199100	UTR3	-0.89	down
chr11	27757010	27757367	358	GLYMA.11G199400	UTR3	-1.49	down
chr11	27773459	27773907	449	GLYMA.11G199700	UTR3	-1.42	down
chr11	27793134	27793463	330	GLYMA.11G199900	UTR3	-2.16	down
chr11	27848338	27849780	1443	GLYMA.11G200000	UTR3	-1.44	down
chr11	27930615	27931126	512	GLYMA.11G200300	UTR3	-1.08	down
chr11	28185823	28186452	630	GLYMA.11G201500	UTR3	-1.74	down
chr11	28194441	28194854	414	GLYMA.11G201700	UTR3	-1.85	down
chr11	28257585	28257915	331	GLYMA.11G202000	UTR3	-1.66	down
chr11	28344593	28345043	451	GLYMA.11G202700	UTR3	-0.563	down
chr11	28349965	28350472	508	GLYMA.11G202900	UTR3	-1.03	down
chr11	28418419	28418630	212	GLYMA.11G204100	UTR3	-1.14	down
chr11	28422033	28422629	597	GLYMA.11G204200	UTR3	-1.79	down
chr11	29875713	29876012	300	GLYMA.11G208600	UTR3	-2.3	down
chr11	30011917	30012361	445	GLYMA.11G208800	UTR3	-1.22	down
chr11	30014835	30015432	598	GLYMA.11G208900	UTR3	-1.12	down
chr11	30018945	30019185	241	GLYMA.11G209000	UTR3	-1.39	down
chr11	30060669	30061089	421	GLYMA.11G209100	UTR3	-0.976	down
chr11	30063769	30064704	936	GLYMA.11G209200	UTR3	-0.766	down
chr11	30103706	30104184	479	GLYMA.11G209300	UTR3	-1.1	down
chr11	30104749	30105077	329	GLYMA.11G209300	UTR3	-0.994	down
chr11	30157947	30158127	181	GLYMA.11G209600	UTR3	-3.06	down
chr11	30158664	30159023	360	GLYMA.11G209600	UTR3	-1.07	down
chr11	30363040	30363340	301	GLYMA.11G210900	UTR3	-2.36	down
chr11	30402125	30402482	358	GLYMA.11G211400	UTR3	-1.74	down
chr11	30408808	30410330	1523	GLYMA.11G211500	UTR3	-0.608	down
chr11	30421595	30421831	237	GLYMA.11G211600	UTR3	-2.53	down
chr11	30744157	30744576	420	GLYMA.11G213900	UTR3	-2.47	down
chr11	30811982	30812491	510	GLYMA.11G214700	UTR3	-1.05	down
chr11	30825434	30825823	390	GLYMA.11G214800	UTR3	-1.75	down
chr11	30885377	30885885	509	GLYMA.11G215500	UTR3	-1.85	down
chr11	30932948	30933425	478	GLYMA.11G215600	UTR3	-1.23	down
chr11	30949928	30950168	241	GLYMA.11G215700	UTR3	-1.11	down
chr11	31037280	31037785	506	GLYMA.11G216100	UTR3	-1.68	down
chr11	31037973	31040640	2668	GLYMA.11G216200	UTR3	-0.547	down
chr11	31056912	31057327	416	GLYMA.11G216400	UTR3	-0.929	down
chr11	31141654	31142131	478	GLYMA.11G216800	exonic	-1.65	down
chr11	31154306	31154756	451	GLYMA.11G216900	UTR3	-1.66	down
chr11	31173341	31173521	181	GLYMA.11G217000	exonic	-0.701	down
chr11	31279817	31281928	2112	GLYMA.11G218000	UTR3	-0.716	down
chr11	31376110	31376410	301	GLYMA.11G219200	UTR3	-3.2	down
chr11	31431030	31431919	890	GLYMA.11G219500	UTR3	-0.41	down
chr11	31439841	31440198	358	GLYMA.11G219700	UTR3	-3.47	down
chr11	31549516	31550103	588	GLYMA.11G220100	UTR3	-1.3	down
chr11	31550899	31551898	1000	GLYMA.11G220200	UTR3	-2.05	down
chr11	31593669	31594088	420	GLYMA.11G220500	UTR3	-1.86	down
chr11	31621223	31621491	269	GLYMA.11G221000	UTR3	-0.44	down
chr11	31642761	31642972	212	GLYMA.11G221200	UTR3	-2.37	down
chr11	31654809	31655195	387	GLYMA.11G221400	UTR3	-1.58	down
chr11	31691120	31691652	533	GLYMA.11G221700	UTR3	-2.42	down
chr11	31699364	31699664	301	GLYMA.11G221900	UTR3	-2.64	down
chr11	31758974	31759475	502	GLYMA.11G222500	UTR3	-1.14	down
chr11	31785331	31785782	452	GLYMA.11G222800	UTR3	-0.709	down
chr11	31807247	31807544	298	GLYMA.11G222900	UTR3	-1.41	down
chr11	31817259	31818042	784	GLYMA.11G223000	UTR3	-1.59	down
chr11	31875068	31875339	272	GLYMA.11G223800	UTR3	-3.44	down
chr11	32138730	32138968	239	GLYMA.11G226200	UTR3	-1.23	down
chr11	32143988	32144374	387	GLYMA.11G226400	UTR3	-1.17	down
chr11	32163216	32163749	534	GLYMA.11G226500	UTR3	-1.64	down
chr11	32173505	32173893	389	GLYMA.11G226700	exonic	-2.2	down
chr11	32183141	32183490	350	GLYMA.11G226800	UTR3	-1.95	down
chr11	32189080	32189350	271	GLYMA.11G226900	UTR3	-0.949	down
chr11	32211890	32212218	329	GLYMA.11G227300	UTR3	-0.679	down
chr11	32276437	32277137	701	GLYMA.11G227700	UTR3	-0.975	down
chr11	32370437	32370854	418	GLYMA.11G228300	UTR3	-1.75	down
chr11	32375433	32376033	601	GLYMA.11G228400	exonic	-1.94	down
chr11	32390517	32391143	627	GLYMA.11G228600	UTR3	-1.95	down
chr11	32468944	32469424	481	GLYMA.11G229300	UTR3	-2.42	down
chr11	32498605	32499116	512	GLYMA.11G229500	UTR3	-1.61	down
chr11	32513004	32513421	418	GLYMA.11G229800	UTR3	-2.76	down
chr11	32533634	32534024	391	GLYMA.11G230000	UTR3	-1.36	down
chr11	32623349	32623767	419	GLYMA.11G230700	UTR3	-1.36	down
chr11	32682864	32683193	330	GLYMA.11G231100	UTR3	-0.67	down
chr11	32686379	32686828	450	GLYMA.11G231200	UTR3	-0.838	down
chr11	32734339	32734728	390	GLYMA.11G231700	UTR3	-1.03	down
chr11	32748649	32749640	992	GLYMA.11G231800	UTR3	-2.19	down
chr11	32811752	32812112	361	GLYMA.11G232700	UTR3	-2.19	down
chr11	32825258	32825707	450	GLYMA.11G232900	exonic	-1.8	down
chr11	32838508	32839160	653	GLYMA.11G233000	UTR3	-1.38	down
chr11	32909205	32909625	421	GLYMA.11G233700	UTR3	-1.25	down
chr11	32920550	32920879	330	GLYMA.11G233800	UTR3	-2.26	down
chr11	32967942	32969653	1712	GLYMA.11G234500	UTR3	-1.3	down
chr11	32982092	32982392	301	GLYMA.11G234600	UTR3	-1.56	down
chr11	33037902	33038173	272	GLYMA.11G235400	UTR3	-1.28	down
chr11	33112038	33112394	357	GLYMA.11G236200	UTR3	-2.53	down
chr11	33112589	33113039	451	GLYMA.11G236300	UTR3	-2.09	down
chr11	33134134	33137835	3702	GLYMA.11G236400	UTR3	-1.16	down
chr11	33188884	33189453	570	GLYMA.11G237500	UTR3	-0.784	down
chr11	33264245	33264662	418	GLYMA.11G238100	UTR3	-1.34	down
chr11	33276232	33276500	269	GLYMA.11G238400	UTR3	-1.46	down
chr11	33450292	33450854	563	GLYMA.11G240000	UTR3	-1.48	down
chr11	33468943	33469812	870	GLYMA.11G240300	UTR3	-1.78	down
chr11	33468931	33469793	863	GLYMA.11G240400	UTR3	-1.75	down
chr11	33482555	33483063	509	GLYMA.11G240500	UTR3	-1.43	down
chr11	33530761	33531210	450	GLYMA.11G241000	UTR3	-0.727	down
chr11	33537296	33539013	1718	GLYMA.11G241200	UTR3	-1.1	down
chr11	33554975	33555269	295	GLYMA.11G241300	UTR3	-1.67	down
chr11	33556361	33556900	540	GLYMA.11G241400	UTR3	-1.19	down
chr11	33587127	33587570	444	GLYMA.11G241800	UTR3	-1.27	down
chr11	33656858	33657247	390	GLYMA.11G242300	UTR3	-2.15	down
chr11	33730208	33730815	608	GLYMA.11G243500	UTR3	-0.753	down
chr11	33750490	33750969	480	GLYMA.11G243700	UTR3	-0.46	down
chr11	33765801	33766190	390	GLYMA.11G243800	UTR3	-0.811	down
chr11	33765804	33766135	332	GLYMA.11G243900	UTR3	-0.903	down
chr11	33781538	33781835	298	GLYMA.11G244100	UTR3	-1.57	down
chr11	33832045	33832684	640	GLYMA.11G244600	UTR3	-1.25	down
chr11	33846523	33846911	389	GLYMA.11G244700	UTR3	-0.884	down
chr11	33873431	33873881	451	GLYMA.11G245000	UTR3	-1.24	down
chr11	33902205	33902560	356	GLYMA.11G245600	UTR3	-1.98	down
chr11	33930230	33930649	420	GLYMA.11G246100	UTR3	-2.6	down
chr11	33977468	33978263	796	GLYMA.11G246700	UTR3	-1.68	down
chr11	34018660	34018990	331	GLYMA.11G247300	UTR3	-0.961	down
chr11	34025724	34025845	122	GLYMA.11G247500	UTR3	-4.91	down
chr11	34035070	34035279	210	GLYMA.11G247600	UTR3	-2.36	down
chr11	34056858	34057831	974	GLYMA.11G248000	UTR3	-1.75	down
chr11	34080821	34081181	361	GLYMA.11G248200	UTR3	-0.931	down
chr11	34085286	34085643	358	GLYMA.11G248300	UTR3	-0.932	down
chr11	34100570	34101110	541	GLYMA.11G248500	UTR3	-1.57	down
chr11	34101319	34101530	212	GLYMA.11G248500	UTR3	-2.69	down
chr11	34108640	34109353	714	GLYMA.11G248700	UTR3	-0.536	down
chr11	34122683	34122829	147	GLYMA.11G248900	exonic	-5.49	down
chr11	34126364	34126754	391	GLYMA.11G249000	UTR3	-1.41	down
chr11	34144389	34144893	505	GLYMA.11G249100	UTR3	-0.93	down
chr11	34152704	34153360	657	GLYMA.11G249300	UTR3	-1.38	down
chr11	34163251	34163551	301	GLYMA.11G249500	UTR3	-1.68	down
chr11	34167934	34168406	473	GLYMA.11G249700	UTR3	-1.8	down
chr11	34176651	34177010	360	GLYMA.11G249800	UTR3	-0.903	down
chr11	34206165	34206435	271	GLYMA.11G250300	UTR3	-1.87	down
chr11	34216781	34217165	385	GLYMA.11G250500	UTR3	-1.98	down
chr11	34252401	34253070	670	GLYMA.11G250800	UTR3	-2.52	down
chr11	34258405	34258980	576	GLYMA.11G250900	UTR3	-0.994	down
chr11	34279231	34279897	667	GLYMA.11G251300	UTR3	-1.33	down
chr11	34283286	34283676	391	GLYMA.11G251500	UTR3	-1.53	down
chr11	34307473	34307919	447	GLYMA.11G251600	UTR3	-1.09	down
chr11	34310475	34310853	379	GLYMA.11G251700	UTR3	-1.68	down
chr11	34357404	34357793	390	GLYMA.11G252500	UTR3	-0.788	down
chr11	34379409	34380078	670	GLYMA.11G252900	UTR3	-0.437	down
chr11	34385926	34386194	269	GLYMA.11G253000	UTR3	-1.11	down
chr11	34425058	34426107	1050	GLYMA.11G253500	UTR3	-0.637	down
chr11	34473434	34474704	1271	GLYMA.11G254100	UTR3	-1.33	down
chr11	34483541	34483869	329	GLYMA.11G254300	UTR3	-3.32	down
chr11	34509609	34510099	491	GLYMA.11G254800	exonic	-1.61	down
chr11	34526194	34526900	707	GLYMA.11G255000	UTR3	-0.635	down
chr11	34544451	34544931	481	GLYMA.11G255300	UTR3	-1.38	down
chr11	34564090	34566678	2589	GLYMA.11G255600	UTR3	-0.627	down
chr11	34593267	34593626	360	GLYMA.11G256000	UTR3	-1.59	down
chr11	34599041	34599877	837	GLYMA.11G256200	UTR3	-2.05	down
chr11	34643141	34643622	482	GLYMA.11G256800	UTR3	-1.06	down
chr11	34693794	34694989	1196	GLYMA.11G256900	exonic	-0.701	down
chr12	45976	46394	419	GLYMA.12G000500	UTR3	-0.604	down
chr12	50984	51372	389	GLYMA.12G000700	UTR3	-1.43	down
chr12	118090	118480	391	GLYMA.12G001400	UTR3	-1.31	down
chr12	134638	134905	268	GLYMA.12G001700	UTR3	-5.04	down
chr12	143944	144332	389	GLYMA.12G001800	UTR3	-1.15	down
chr12	151112	151909	798	GLYMA.12G001900	UTR3	-0.98	down
chr12	157836	158221	386	GLYMA.12G002100	UTR3	-3.23	down
chr12	194899	195559	661	GLYMA.12G002300	UTR3	-2.13	down
chr12	200684	201075	392	GLYMA.12G002500	UTR3	-0.586	down
chr12	224748	225254	507	GLYMA.12G002800	UTR3	-1.62	down
chr12	322912	323388	477	GLYMA.12G004000	UTR3	-1.26	down
chr12	335670	336057	388	GLYMA.12G004200	UTR3	-1.17	down
chr12	403153	403805	653	GLYMA.12G005200	UTR3	-1.25	down
chr12	415333	415693	361	GLYMA.12G005300	UTR3	-1.23	down
chr12	437014	437871	858	GLYMA.12G005700	UTR3	-0.918	down
chr12	445887	446307	421	GLYMA.12G005900	UTR3	-1.77	down
chr12	446545	446965	421	GLYMA.12G005900	UTR3	-0.899	down
chr12	507688	508105	418	GLYMA.12G006700	UTR3	-3.14	down
chr12	557124	557753	630	GLYMA.12G007500	UTR3	-1.05	down
chr12	558550	559058	509	GLYMA.12G007600	UTR3	-1.05	down
chr12	563381	563651	271	GLYMA.12G007700	UTR3	-2.04	down
chr12	577504	578348	845	GLYMA.12G007800	UTR3	-1.35	down
chr12	592697	593117	421	GLYMA.12G007900	UTR3	-1.92	down
chr12	617041	617427	387	GLYMA.12G008300	UTR3	-2.79	down
chr12	640894	641684	791	GLYMA.12G008700	UTR3	-2.89	down
chr12	664308	664606	299	GLYMA.12G009100	UTR3	-1.79	down
chr12	682743	683039	297	GLYMA.12G009400	UTR3	-2.94	down
chr12	687360	688154	795	GLYMA.12G009500	UTR3	-0.482	down
chr12	694530	694855	326	GLYMA.12G009600	UTR3	-0.999	down
chr12	704683	705230	548	GLYMA.12G009700	UTR3	-1.35	down
chr12	709722	710018	297	GLYMA.12G009900	UTR3	-1.77	down
chr12	718058	718475	418	GLYMA.12G010100	UTR3	-1.23	down
chr12	726965	728214	1250	GLYMA.12G010200	UTR3	-2.3	down
chr12	747065	747849	785	GLYMA.12G010300	UTR3	-1.56	down
chr12	769721	770052	332	GLYMA.12G010600	UTR3	-3.34	down
chr12	793532	794132	601	GLYMA.12G010800	UTR3	-0.563	down
chr12	807231	807801	571	GLYMA.12G010900	UTR3	-0.54	down
chr12	864695	865232	538	GLYMA.12G011800	UTR3	-3.05	down
chr12	904194	904611	418	GLYMA.12G012400	UTR3	-1.25	down
chr12	920062	920357	296	GLYMA.12G012700	UTR3	-2.04	down
chr12	930473	931332	860	GLYMA.12G012900	UTR3	-0.59	down
chr12	934318	934619	302	GLYMA.12G013000	UTR3	-1.32	down
chr12	968646	969175	530	GLYMA.12G013300	UTR3	-1.3	down
chr12	974224	974669	446	GLYMA.12G013400	UTR3	-0.741	down
chr12	1018983	1019343	361	GLYMA.12G014100	UTR3	-1.77	down
chr12	1069966	1070263	298	GLYMA.12G014700	UTR3	-1.92	down
chr12	1078997	1079413	417	GLYMA.12G014800	UTR3	-1.5	down
chr12	1088485	1088935	451	GLYMA.12G014900	UTR3	-0.504	down
chr12	1119551	1119938	388	GLYMA.12G015600	exonic	-2.82	down
chr12	1120718	1121163	446	GLYMA.12G015600	UTR3	-1.28	down
chr12	1140436	1140971	536	GLYMA.12G015900	UTR3	-1.4	down
[truncated: 11,342 more rows]
