# Supplementary material for: Regulation of Shade Avoidance Under Low‐Blue‐Light by MTA in Soybean
Source: Adv Sci (Weinh). 2024 Dec 12;12(5):2410334. doi: 10.1002/advs.202410334 (PMC11791948; doi:10.1002/advs.202410334)
Supplement: Supplementary file 3 — Supplemental Table 2 [file ADVS-12-2410334-s001.xlsx]

## Sheet: Table S2
Gmmtas-dm transgenic plant detection primers
Primer name	Primer sequence	Test transgenic plants
MTAa-1/2/3-F	CTTATGCCGCCGAGAAAA	Gmmtaa-1，2，3
MTAa-1/2/3-R	CGCATTGAAACGGTGAGT
MTAa-4-F	TTCATCCCTTGACCTTTC	Gmmtaa-4
MTAa-4-R	CCACAAACTCCTCCACTT
MTAa-5-F1	TGTAGACCGGACTCGGCTTCT	Gmmtaa-5
MTAa-5-R1	TCAACAATGCCTCAAGAT
MTAb-1-5-F	TGAAACCTTCACTGATGGCTCT	Gmmtab-1，2，3，4 ,5 and Gmmtas-dm-1,2,3,4
MTAb-1-5-R	AAATCTGGCAAGCACAAA
MTAa-F	ACTCACCGTTTCAATGCG	Gmmtas-dm-1,2,3,4,
MTAa-R	GTTCTTGGCTTCTGTGGC
