# Supplementary material for: Regulation of Shade Avoidance Under Low‐Blue‐Light by MTA in Soybean
Source: Adv Sci (Weinh). 2024 Dec 12;12(5):2410334. doi: 10.1002/advs.202410334 (PMC11791948; doi:10.1002/advs.202410334)
Supplement: Supplementary file 4 — Supplemental Table 3 [file ADVS-12-2410334-s004.xlsx]

## Sheet: Table S3
Gene name	Accession number
GmMTAa	Glyma.07G067100
GmMTAb	Glyma.16G033100
GmCRY1a	Glyma.04G101500
GmCRY1b	Glyma.06G103200
GmCRY1c	Glyma.14G174200
GmCRY1d	Glyma.13G089200
GmSPA1a	Glyma.16G027200
GmSPA1b	Glyma.07G058200
GmSPA2b	Glyma.05G214900
GmSPA2c	Glyma.11G018700
GmSPA2d	Glyma.01G224200
GmSPA3a	Glyma.12G224600
GmSPA3b	Glyma.13G276700
GmCOP1a	Glyma.02G267800
GmCOP1b	Glyma.14G049700
GmSTF1	Glyma.18G117100
GmSTF2	Glyma.08G302500
