# Supplementary material for: Regulation of Shade Avoidance Under Low‐Blue‐Light by MTA in Soybean
Source: Adv Sci (Weinh). 2024 Dec 12;12(5):2410334. doi: 10.1002/advs.202410334 (PMC11791948; doi:10.1002/advs.202410334)
Supplement: Supplementary file 5 — Supplemental Table 4 [file ADVS-12-2410334-s005.xlsx]

## Sheet: Table S4
Primer name	Primer sequence
GmMTAa-qF	TGATGTTATTGTTGCTGAG
GmMTAa-qR	TTCTTGTTCTTGGACTTATC
GmMTAb-qF	CTATTGAGGCAGACTTGAC
GmMTAb-qR	CACCGCTAATGGACTAAC
GmCRY1a-qF	GACTAGAAGCAAGGAGGTGGAA
GmCRY1a-qR	GGTCAGGTGGTGGTAAAGGA
GmCRY1b-qF	TGACCTCCAATGTGTATGGAA
GmCRY1b-qR	ATCCGCCTTAAGTGAAAGCA
GmCRY1c-qF	TTTCCTGTCCCGTTATCCTG
GmCRY1c-qR	CAAAAAGTGTCTTTGGCACTG
GmCRY1d-qF	TTTACGTCTAGAACATGCCGATT
GmCRY1d-qR	ATGTATGTCCAATGCGGTTC
GmSPA1a-qF	TTCTCGGAAAAGTACAGGAGATG
GmSPA1a-qR	TCCACAATTTTAAATGAAAGCGTA
GmSPA1b-qF	CAGGAGATGATCTATGCTTTGC
GmSPA1b-qR	AACATGCAGATGCAACTTTTG
GmSPA2b-qF	CAGTAACGCTAACGCCTTCA
GmSPA2b-qR	TACAGCAACCAGATGCCATT
GmSPA2c-qF	TAGAATTGGGATGGCTGGTG
GmSPA2c-qR	AAAAATCTGAAAAGGACAGCAA
GmSPA2d-qF	CTTGTCCGTGCCAATGTAAA
GmSPA2d-qR	GCTTTCGATTCATGGTAATGG
GmSPA3a-qF	TGTGGATTGTGGAACGTGAC
GmSPA3a-qR	AAAAATTTAGCCATCCATAATCTTTG
GmSPA3b-qF	GTTAGCAAGTGGGAGCGATG
GmSPA3b-qR	GCAGAATCCAGAGGGAACTG
GmCop1a-qF	AAATGAAATAGAATGTGGAATTGG
GmCop1a-qR	CCCTAACGCCTGCCATATAC
GmCop1b-qF	TCCTTCGAGTACAAACTTGTTGAG
GmCop1b-qR	TCAAGGAGCAGAACAAAAACA
GmSTF1-3'UTR-qF	TGTGATCTGATGTACCATTGTTG
GmSTF1-3'UTR-qR	CCACACCTTATCTCCTCACCA
GmSTF2-CDS-qF	GCCAGAGATTGGAGGTGAAA
GmSTF2-CDS-qR	CCTCTTTAGCCGTTTACTTTCTT
GmSTF2-3UTR-qF	TCTTTCTAGGTGTGCGTTTGG
GmSTF2-3UTR-qR	CTCATTAACAATGGAATATCAGATCA
